# Supplementary material for: Transcriptional profiling of embryos lacking the lipoprotein receptor SR-B1 reveals a regulatory circuit governing a neurodevelopmental or metabolic decision during neural tube closure
Source: BMC Genomics. 2018 Oct 5;19:731. doi: 10.1186/s12864-018-5110-2 (PMC6173885; doi:10.1186/s12864-018-5110-2)
Supplement: Supplementary file 2 — Differentially regulated genes in WT, KO-N and KO-NTD embryos. (XLSX 166 kb) [file 12864_2018_5110_MOESM2_ESM.xlsx]

## Sheet: WT x KO-N
Gene symbol	Location	Value WT	Value KO-N	log2(fold_change)	Test value	p-value	q-value	Significant?
2210039B01Rik	chr12:73548482-73551986	2.18708	1.22237	-0.839324	-2.21455	0.00035	0.0409556	yes
4933402E13Rik	chrX:62283498-62292078	0.614678	0.24265	-1.34095	-2.51224	5e-05	0.0083108	yes
Adarb2	chr13:8202865-8768762	5.3963	3.25532	-0.729171	-3.85571	5e-05	0.0083108	yes
Adm	chr7:110627668-110629819	1.74263	2.91452	0.741992	2.38017	5e-05	0.0083108	yes
Afp	chr5:90490713-90508907	21.7384	10.8017	-1.00898	-5.52575	5e-05	0.0083108	yes
Aldob	chr4:49535994-49549483	0.768886	0.0781137	-3.29912	-4.30524	5e-05	0.0083108	yes
Amn	chr12:111271110-111276426	1.20297	0.249549	-2.2692	-4.54325	5e-05	0.0083108	yes
Apoa1	chr9:46228629-46230469	9.15238	1.91214	-2.25896	-7.92921	5e-05	0.0083108	yes
Apoa4	chr9:46240843-46243458	1.58551	0.160034	-3.30849	-6.95118	5e-05	0.0083108	yes
Apob	chr12:7977676-8016839	4.6574	0.906989	-2.36037	-11.7402	5e-05	0.0083108	yes
Apoc2,Apoc4-apoc2	chr7:19671578-19681460	4.0968	0.31048	-3.72192	-4.78862	5e-05	0.0083108	yes
Apom	chr17:35128996-35131752	5.74578	1.55528	-1.88533	-5.01829	5e-05	0.0083108	yes
Aqp3	chr4:41092723-41098183	2.20103	1.0939	-1.0087	-3.09717	5e-05	0.0083108	yes
Aqp8	chr7:123462293-123468003	0.697233	0.293538	-1.24809	-2.28627	0.00035	0.0409556	yes
B4galnt2	chr11:95863558-95914871	1.33335	0.842315	-0.662619	-2.32908	0.0001	0.0155606	yes
Barx1	chr13:48663035-48666507	4.08252	6.05378	0.568374	2.56361	0.0001	0.0155606	yes
BC005561	chr5:104508351-104522383	5.48654	4.1734	-0.394673	-2.11366	0.00015	0.0217233	yes
Bcas1	chr2:170346990-170427845	0.36367	0.13515	-1.42806	-3.18411	5e-05	0.0083108	yes
Bhlhe40	chr6:108577035-108666925	1.67117	2.60212	0.638824	2.50244	5e-05	0.0083108	yes
Car12	chr9:66713685-66766845	2.49174	1.71403	-0.539761	-2.18737	5e-05	0.0083108	yes
Car7	chr8:104534699-104550343	1.78461	0.855865	-1.06015	-3.12043	5e-05	0.0083108	yes
Cav1	chr6:17306334-17341328	2.4482	3.86203	0.657641	2.47033	5e-05	0.0083108	yes
Ccdc13	chr9:121797626-121839461	0.304648	0.142285	-1.09836	-2.41738	0.0003	0.0365675	yes
Ccng1	chr11:40748551-40755286	20.4198	38.6473	0.920401	5.67064	5e-05	0.0083108	yes
Cd248	chr19:5068077-5070639	11.8754	15.0881	0.34543	2.10798	0.0003	0.0365675	yes
Cdhr2	chr13:54701462-54736662	0.433998	0.156436	-1.47212	-3.4844	5e-05	0.0083108	yes
Cdkn1a	chr17:29090985-29100722	5.51692	9.54378	0.790697	3.81926	5e-05	0.0083108	yes
Cdx2	chr5:147300899-147307249	11.1027	7.95659	-0.480686	-2.57042	5e-05	0.0083108	yes
Cdx4	chrX:103321397-103330224	13.824	8.83459	-0.645939	-3.15899	5e-05	0.0083108	yes
Cebpb	chr2:167688914-167690432	1.80384	2.84306	0.656371	2.54916	0.0001	0.0155606	yes
Cer1	chr4:82881750-82885151	1.19261	0.52562	-1.18203	-2.87977	5e-05	0.0083108	yes
Cldn2	chrX:139800807-139811388	1.21451	0.359762	-1.75526	-4.6389	5e-05	0.0083108	yes
Clic6	chr16:92498146-92541241	3.20702	2.29868	-0.48043	-2.31062	0.00025	0.0317978	yes
Cmah	chr13:24327403-24477289	32.0524	20.3423	-0.655947	-4.00872	5e-05	0.0083108	yes
Csf2rb	chr15:78325989-78351001	3.48759	1.77154	-0.977226	-4.66502	5e-05	0.0083108	yes
Csf2rb2	chr15:78282507-78305721	1.08626	0.392215	-1.46965	-4.77453	5e-05	0.0083108	yes
Ctsh	chr9:90054266-90076095	2.8389	1.55104	-0.8721	-2.90752	5e-05	0.0083108	yes
Cubn	chr2:13276337-13491876	3.59765	0.51045	-2.81721	-11.9722	5e-05	0.0083108	yes
Cyp26c1	chr19:37685679-37693307	9.3065	6.84969	-0.442199	-2.08776	0.0004	0.0457094	yes
Ddit4	chr10:59949674-59951770	22.698	34.8146	0.617129	3.68791	5e-05	0.0083108	yes
Ddx3y	chrY:1260714-1286613	5.80322	3.18332	-0.86632	-3.75091	5e-05	0.0083108	yes
Dmc1	chr15:79561497-79605109	1.01532	0.53844	-0.91507	-2.29291	5e-05	0.0083108	yes
Dpp4	chr2:62330072-62412231	1.47759	0.897571	-0.719146	-2.45831	5e-05	0.0083108	yes
Eda2r	chrX:97333840-97377209	2.16215	3.99776	0.886728	3.47739	5e-05	0.0083108	yes
Eif2s3y	chrY:1010611-1028598	10.4977	5.71654	-0.876859	-3.5399	5e-05	0.0083108	yes
Eno1b	chr4:150237196-150248873	89.6038	118.668	0.4053	2.55481	5e-05	0.0083108	yes
Erv3	chr2:131853677-131859747	0.0535629	0.31093	2.53728	3.12019	5e-05	0.0083108	yes
Fam181b	chr7:93079878-93081721	11.3145	14.6355	0.371303	2.17364	0.0002	0.027087	yes
Fga	chr3:83026152-83033617	0.387364	0.0938967	-2.04454	-3.36307	5e-05	0.0083108	yes
Folr1	chr7:101858330-101870788	1.92132	1.02687	-0.903836	-2.45181	5e-05	0.0083108	yes
Gltp	chr5:114669499-114690935	18.4461	23.7948	0.367329	2.15566	0.0002	0.027087	yes
Gm13051	chr4:146097311-146126623	1.49954	0.689434	-1.12104	-3.23553	5e-05	0.0083108	yes
Gm13154	chr4:147553276-147585201	1.62677	0.766712	-1.08525	-3.1942	5e-05	0.0083108	yes
Gm3002	chr14:3814912-3830681	34.8565	27.1655	-0.359652	-2.2425	0.00015	0.0217233	yes
Gm5779	chr10:75352054-75352961	38.7817	20.0131	-0.954427	-4.94769	5e-05	0.0083108	yes
Gm5860	chr4:82065379-82102807	1.73021	0.945619	-0.871617	-2.19687	0.00015	0.0217233	yes
Gm8580	chr10:93641048-93745972	26.0228	37.8466	0.540389	2.54636	0.0001	0.0155606	yes
Gpr50	chrX:71663666-71669257	3.83654	5.75172	0.584187	2.63349	5e-05	0.0083108	yes
Grk4	chr5:34660378-34755303	3.30666	2.25082	-0.554923	-2.40693	5e-05	0.0083108	yes
Hand2	chr8:57320982-57324517	14.6826	18.4443	0.329073	2.05027	0.00025	0.0317978	yes
Hbb-bh1	chr7:103841637-103843162	1674.8	1207.48	-0.471997	-2.77833	5e-05	0.0083108	yes
Hemgn	chr4:46393988-46404183	4.36596	3.0395	-0.522465	-2.23896	0.00015	0.0217233	yes
Hkdc1	chr10:62383136-62422457	0.787613	0.473921	-0.732839	-2.2906	5e-05	0.0083108	yes
Hnf4a	chr2:163547187-163572907	0.726903	0.3476	-1.06434	-3.245	5e-05	0.0083108	yes
Hspb1	chr5:135887918-135889563	16.7083	23.5899	0.497608	2.63754	5e-05	0.0083108	yes
Ier3	chr17:35821712-35822911	1.58151	3.71059	1.23034	3.6671	5e-05	0.0083108	yes
Ifrd1	chr12:40203128-40223189	32.2873	43.2482	0.421674	2.54871	5e-05	0.0083108	yes
Jag2	chr12:112908589-112929495	3.73738	4.99564	0.418644	2.28807	0.0001	0.0155606	yes
Kcnq1ot1	chr7:143107253-143427042	1.80743	1.26217	-0.518034	-3.21152	5e-05	0.0083108	yes
Kdm5d	chrY:897787-943811	3.92959	1.58497	-1.30993	-5.06519	5e-05	0.0083108	yes
Klb	chr5:65348410-65384003	0.393692	0.182522	-1.109	-2.4028	0.0002	0.027087	yes
Lamc2	chr1:153122755-153186447	1.42497	1.96723	0.465235	2.08147	0.00015	0.0217233	yes
Lars2	chr9:123366939-123462664	66.5903	86.5551	0.378306	2.34952	5e-05	0.0083108	yes
Lgals1	chr15:78926724-78930465	48.263	65.4626	0.439753	2.61044	5e-05	0.0083108	yes
Lingo3	chr10:80832800-80844039	0.308796	0.605488	0.971443	2.64812	5e-05	0.0083108	yes
Lrp2	chr2:69424334-69586067	7.89732	6.14002	-0.36312	-2.26363	0.00015	0.0217233	yes
Maob	chrX:16709280-16817366	5.99321	4.16229	-0.525952	-2.34858	5e-05	0.0083108	yes
Miat	chr5:112213227-112228948	5.7236	4.52313	-0.339602	-2.02483	0.0002	0.027087	yes
Mir17hg	chr14:115044304-115046728	33.6301	23.6702	-0.50668	-2.99305	5e-05	0.0083108	yes
Mir6236	chr9:110281286-110281409	1841.67	2543.85	0.466001	2.1301	0.0004	0.0457094	yes
Mmp28	chr11:83441875-83462961	0.301178	0.59926	0.992568	2.46311	0.00025	0.0317978	yes
Mmp9	chr2:164948218-164955849	1.33983	0.864587	-0.631965	-2.09116	0.00035	0.0409556	yes
Mrgpra6	chr7:47185716-47189416	45.4979	35.7779	-0.346729	-2.18107	0.00025	0.0317978	yes
Msrb3	chr10:120781100-120898971	7.90635	10.257	0.375519	2.10108	0.00025	0.0317978	yes
Mt1	chr8:94179088-94180327	22.3757	31.4029	0.488963	2.26746	0.0003	0.0365675	yes
Nkx1-2	chr7:132596238-132599637	4.48805	2.95958	-0.600699	-2.57291	5e-05	0.0083108	yes
Nlrp1a	chr11:71091196-71144704	2.2515	1.29866	-0.793862	-3.25555	5e-05	0.0083108	yes
Nppa	chr4:148000745-148002067	14.6501	23.7241	0.695442	3.50963	5e-05	0.0083108	yes
Nppb	chr4:147985787-147987205	4.14818	6.4289	0.632092	2.10184	0.0003	0.0365675	yes
Nxf7	chrX:135579786-135593855	2.01035	1.13806	-0.820874	-2.47502	5e-05	0.0083108	yes
Pcolce	chr5:137605106-137611404	18.0426	24.283	0.428541	2.53234	5e-05	0.0083108	yes
Pcsk9	chr4:106442333-106464325	4.61273	3.49407	-0.400711	-2.03865	0.00035	0.0409556	yes
Pdgfc	chr3:81036415-81214031	8.13491	11.6995	0.524245	3.04446	5e-05	0.0083108	yes
Pgp	chr17:24470472-24471596	59.9476	77.0242	0.361609	2.27898	0.0002	0.027087	yes
Phlda3	chr1:135766084-135769134	5.35934	9.24438	0.78652	3.85159	5e-05	0.0083108	yes
Pklr	chr3:89136141-89146594	5.1542	1.07741	-2.25818	-8.50126	5e-05	0.0083108	yes
Ptprz1	chr6:22875501-23052916	3.9423	2.84897	-0.468594	-2.51095	5e-05	0.0083108	yes
Rbp4	chr19:38116619-38125321	12.7439	6.49684	-0.972002	-4.05797	5e-05	0.0083108	yes
Scarb1	chr5:125277086-125341094	17.1099	3.35093	-2.35219	-11.3817	5e-05	0.0083108	yes
Serpine2	chr1:79794320-79858665	15.9706	21.3116	0.416222	2.40031	5e-05	0.0083108	yes
Slc13a4	chr6:35267952-35308126	2.18189	0.739794	-1.56038	-5.34035	5e-05	0.0083108	yes
Slc19a2	chr1:164249045-164265385	3.72762	5.8758	0.656531	3.07458	5e-05	0.0083108	yes
Slc2a2	chr3:28697902-28728360	1.22436	0.0890359	-3.7815	-5.70143	5e-05	0.0083108	yes
Slc39a4	chr15:76612382-76616852	1.0846	0.56467	-0.941686	-2.59226	0.0001	0.0155606	yes
Slc39a5	chr10:128395930-128401224	0.757518	0.311508	-1.28201	-2.79871	5e-05	0.0083108	yes
Slc4a1	chr11:102348819-102365281	23.7018	17.7774	-0.414951	-2.55521	0.00015	0.0217233	yes
Slc7a9	chr7:35449091-35466034	0.472926	0.158983	-1.57274	-2.2097	0.00025	0.0317978	yes
Slfn9	chr11:82980302-82991830	3.73636	2.28072	-0.712141	-3.15156	5e-05	0.0083108	yes
Spink1	chr18:43728068-43737237	15.4327	3.78965	-2.02586	-4.57892	5e-05	0.0083108	yes
Spp2	chr1:88407018-88426438	1.43863	0.261161	-2.46168	-3.67804	5e-05	0.0083108	yes
Sv2b	chr7:75114894-75331419	0.515284	0.266256	-0.952554	-2.48775	5e-05	0.0083108	yes
Svop	chr5:114026912-114091380	0.116191	0.288714	1.31314	2.4982	0.0003	0.0365675	yes
Synpo2l	chr14:20659417-20668306	4.49082	5.77286	0.362306	2.01138	0.0002	0.027087	yes
T	chr17:8434422-8442496	9.90151	7.43414	-0.413483	-2.10582	0.0004	0.0457094	yes
Tbx6	chr7:126781482-126785548	3.77733	2.1193	-0.833782	-3.23442	5e-05	0.0083108	yes
Tdh	chr14:63492346-63509092	1.53681	0.676882	-1.18296	-3.33316	5e-05	0.0083108	yes
Tfrc	chr16:32608895-32632794	77.4246	150.693	0.960749	6.10431	5e-05	0.0083108	yes
Tnfsf18	chr1:161494656-161505290	1.36813	0.599467	-1.19045	-2.9363	5e-05	0.0083108	yes
Trf	chr9:103208875-103230286	3.77928	1.84065	-1.0379	-3.96691	5e-05	0.0083108	yes
Trib3	chr2:152337424-152344060	0.814458	3.10281	1.92966	6.39628	5e-05	0.0083108	yes
Ttn	chr2:76703983-76982547	1.42416	1.00214	-0.507026	-3.16853	5e-05	0.0083108	yes
Ttr	chr18:20665249-20674326	13.2151	3.86081	-1.77521	-6.88712	5e-05	0.0083108	yes
Twist1	chr12:33957670-33959831	54.2919	67.0383	0.30425	2.0779	0.00035	0.0409556	yes
Ubc	chr5:125385964-125390017	16.7228	8.36715	-0.999006	-6.09802	5e-05	0.0083108	yes
Uty	chrY:1097143-1245738	3.6872	1.75534	-1.07078	-4.32817	5e-05	0.0083108	yes
Vwf	chr6:125552947-125686679	2.24617	2.9845	0.410019	2.27181	0.0002	0.027087	yes
Xlr3a	chrX:73086292-73097095	0.561241	0.196963	-1.51069	-2.50684	0.00025	0.0317978	yes
Zfp534	chr4:147674224-147702631	0.954437	0.329502	-1.53436	-3.21914	5e-05	0.0083108	yes

## Sheet: WT x KO-NTD
Gene symbol	Location	Value WT	Value KO-NTD	log2(fold_change)	Test value	p-value	q-value	Significant?
1700011H14Rik	chr14:49226358-49245428	2.3958	4.38599	0.872391	2.85159	5e-05	0.00206941	yes
1810041L15Rik	chr15:84379202-84447097	0.733119	0.446667	-0.714846	-2.37205	0.00015	0.00524282	yes
2210011C24Rik	chr8:84010227-84011720	0.503976	1.09832	1.12387	2.51438	0.0007	0.0185608	yes
2310015A10Rik	chr12:80120545-80132844	1.75668	1.23075	-0.513314	-1.97823	0.00065	0.0175212	yes
2310030G06Rik	chr9:50739690-50746521	1.94409	3.16178	0.701641	2.0291	0.0004	0.0116647	yes
2510009E07Rik	chr16:21649044-21694665	11.6276	8.99914	-0.369696	-2.13967	0.0002	0.00658108	yes
2610528J11Rik	chr4:118527274-118530217	1.42935	2.95465	1.04763	2.68919	5e-05	0.00206941	yes
2810047C21Rik1	chr7:8086046-8093037	0.664395	1.36957	1.04361	2.41938	0.0002	0.00658108	yes
2810459M11Rik	chr1:86045862-86055456	0.431832	0.721228	0.739985	2.08117	0.00065	0.0175212	yes
2900092D14Rik	chr1:42700335-42703176	4.64408	1.57428	-1.5607	-4.65216	5e-05	0.00206941	yes
3632451O06Rik	chr14:49682018-49783367	13.4942	16.8504	0.320448	1.82514	0.00115	0.0265427	yes
3830417A13Rik	chrX:64173547-64178778	0.864604	1.6595	0.940638	2.46962	5e-05	0.00206941	yes
4933402E13Rik	chrX:62283498-62292078	0.613476	1.48025	1.27076	3.0744	5e-05	0.00206941	yes
5031439G07Rik	chr15:84945719-84987971	17.3	13.0546	-0.406212	-2.48869	5e-05	0.00206941	yes
6330403A02Rik	chr1:180432372-180483504	1.29135	0.868527	-0.572241	-2.33618	0.00025	0.00792299	yes
Abca1	chr4:53030788-53159895	2.82939	2.15798	-0.39081	-2.01823	0.0005	0.0141296	yes
Abcb10	chr8:123952458-123983122	12.8927	10.0804	-0.354997	-2.06	0.0004	0.0116647	yes
Abcb1b	chr5:8798146-8866314	0.631783	1.05873	0.744835	2.33417	0.0001	0.00378497	yes
Abcd2	chr15:91145870-91191807	2.96786	2.12045	-0.485055	-2.10697	0.00035	0.0104785	yes
Abra	chr15:41865292-41869720	0.712495	1.50614	1.0799	2.984	5e-05	0.00206941	yes
Acat2	chr17:12943041-12960725	36.6483	28.6717	-0.354118	-2.09439	0.0002	0.00658108	yes
Acot6	chr12:84100653-84109783	0.857624	0.493618	-0.796952	-1.87182	0.0027	0.0499329	yes
Acss1	chr2:150618110-150668932	1.38516	0.930566	-0.573875	-1.97271	0.00085	0.0215599	yes
Acta1	chr8:123891757-123894775	21.1797	28.9833	0.45254	2.62732	5e-05	0.00206941	yes
Acta2	chr19:34240335-34255373	95.9081	128.821	0.425643	2.61376	5e-05	0.00206941	yes
Actc1	chr2:114047288-114052811	314.922	402.812	0.355113	2.15952	5e-05	0.00206941	yes
Actg2	chr6:83512908-83536251	0.973541	1.76035	0.854552	2.19703	0.0003	0.00911227	yes
Adamts2	chr11:50602084-50807573	1.65327	2.21003	0.41874	1.92673	0.00095	0.0231711	yes
Adamts20	chr15:94270162-94404350	2.72397	1.98481	-0.456711	-1.94865	0.0009	0.0223243	yes
Adarb2	chr13:8202865-8768762	5.38762	4.14283	-0.379032	-1.98768	0.00095	0.0231711	yes
Adcy7	chr8:88272402-88329962	1.39386	0.998301	-0.481535	-1.88682	0.001	0.0239508	yes
Adcyap1r1	chr6:55451977-55501455	3.66536	2.20583	-0.732638	-3.48081	5e-05	0.00206941	yes
Add2	chr6:86028680-86124409	2.92176	1.67709	-0.800878	-3.34234	5e-05	0.00206941	yes
Adgrg1	chr8:94977108-95014208	10.5237	7.39667	-0.508688	-2.90941	5e-05	0.00206941	yes
Adgrv1	chr13:81095067-81633144	1.51796	1.17109	-0.374278	-1.92668	0.001	0.0239508	yes
Adra1a	chr14:66635250-66771168	0.359942	0.181171	-0.99041	-2.04701	0.0008	0.0206502	yes
Aff3	chr1:38175990-38627244	9.75412	7.59269	-0.361401	-2.20969	5e-05	0.00206941	yes
Afp	chr5:90490713-90508907	21.7006	40.6842	0.90673	4.90223	5e-05	0.00206941	yes
Agpat9	chr5:100846228-100899102	0.829688	1.32006	0.669969	1.9748	0.0009	0.0223243	yes
AI661453	chr17:47412733-47470638	1.94562	2.87181	0.561725	2.92924	5e-05	0.00206941	yes
Aim1	chr10:43950306-44004846	0.489926	0.749917	0.614165	2.26783	0.00015	0.00524282	yes
Ak1	chr2:32621757-32635058	9.82096	14.7445	0.586239	3.11012	5e-05	0.00206941	yes
Akap6	chr12:52699382-53151015	0.615541	0.360656	-0.77123	-2.73084	5e-05	0.00206941	yes
Akt3	chr1:177022114-177248767	20.5323	16.4597	-0.318957	-1.90005	0.0008	0.0206502	yes
Alas2	chrX:150547384-150570622	16.4141	12.1427	-0.434848	-2.30952	5e-05	0.00206941	yes
Aldh1a3	chr7:66390892-66427477	4.86572	3.68031	-0.402828	-1.91974	0.00115	0.0265427	yes
Aldob	chr4:49535994-49549483	0.767482	1.63955	1.09509	2.78992	5e-05	0.00206941	yes
Alx3	chr3:107595030-107605875	3.48962	2.14016	-0.705356	-3.03743	5e-05	0.00206941	yes
Alx4	chr2:93642433-93681339	7.11363	5.63408	-0.336405	-1.95981	0.0011	0.0257548	yes
Amn	chr12:111271110-111276426	1.20083	2.65783	1.14622	3.56451	5e-05	0.00206941	yes
Angpt4	chr2:151911331-151944654	0.200828	0.479743	1.2563	2.35605	0.00045	0.0128408	yes
Ank1	chr8:22974835-23150497	2.70809	1.83053	-0.565019	-2.93954	5e-05	0.00206941	yes
Ankrd1	chr19:36111964-36119844	18.4871	30.1291	0.704634	3.96617	5e-05	0.00206941	yes
Ano3	chr2:110655200-110950244	0.345	0.763043	1.14517	3.19581	5e-05	0.00206941	yes
Anxa2	chr9:69453682-69491785	37.4186	48.4946	0.374066	2.22534	0.0001	0.00378497	yes
Anxa4	chr6:86736839-86793584	1.9894	2.91509	0.551209	1.85838	0.0015	0.0325631	yes
Ap5b1	chr19:5568073-5571261	0.740577	1.10699	0.57992	1.86447	0.0024	0.0460762	yes
Apba2	chr7:64501705-64753876	6.48774	4.45135	-0.543474	-2.98164	5e-05	0.00206941	yes
Apoa1	chr9:46228629-46230469	9.13631	21.3984	1.22782	5.53894	5e-05	0.00206941	yes
Apoa4	chr9:46240843-46243458	1.58244	3.00981	0.92752	3.18545	5e-05	0.00206941	yes
Apob	chr12:7977676-8016839	4.64869	7.37555	0.665925	3.55401	5e-05	0.00206941	yes
Apobec2	chr17:48419230-48432728	4.91467	6.76628	0.461268	1.79729	0.0026	0.0485754	yes
Apoc2,Apoc4-apoc2	chr7:19671578-19681460	4.08895	8.46482	1.04975	2.89503	5e-05	0.00206941	yes
Apoe	chr7:19696243-19699188	34.4508	54.7864	0.669281	3.99584	5e-05	0.00206941	yes
Apom	chr17:35128996-35131752	5.73565	11.581	1.01373	3.45416	5e-05	0.00206941	yes
Arap2	chr5:62602445-62766177	0.770977	1.21939	0.661403	2.51165	5e-05	0.00206941	yes
Arhgap29	chr3:121953325-122016153	39.8329	50.8729	0.352935	2.18021	0.00035	0.0104785	yes
Arhgef16	chr4:154278469-154299895	3.53459	4.64486	0.394093	1.90327	0.00155	0.0334498	yes
Arnt2	chr7:84246274-84410038	11.8846	8.92094	-0.413828	-2.477	5e-05	0.00206941	yes
Arrb1	chr7:99535485-99606771	19.8737	15.5628	-0.352757	-2.17651	0.00035	0.0104785	yes
Arrdc3	chr13:80883421-80896043	25.6846	32.374	0.333928	2.0132	0.00065	0.0175212	yes
Asb2	chr12:103321141-103356001	4.41233	6.0669	0.459418	2.29063	0.00015	0.00524282	yes
Ascl1	chr10:87491040-87493660	4.39805	2.50223	-0.813648	-3.52729	5e-05	0.00206941	yes
Ascl2	chr7:142966821-142969264	0.206516	0.494623	1.26008	2.2411	0.0018	0.037515	yes
Astn1	chr1:158362303-158691786	1.9872	1.27531	-0.639894	-2.82543	5e-05	0.00206941	yes
Atoh1	chr6:64729145-64731235	0.295004	0.110218	-1.42038	-2.32184	0.0011	0.0257548	yes
Baiap2	chr11:119943091-120006782	5.64522	7.49391	0.408689	2.04424	0.0007	0.0185608	yes
Barx1	chr13:48663035-48666507	4.0769	2.73841	-0.574136	-2.39207	0.0002	0.00658108	yes
Bax	chr7:45461694-45466898	54.148	74.1135	0.452828	2.78144	5e-05	0.00206941	yes
BC006965	chr11:112663926-112711356	0.596775	0.300923	-0.98779	-1.94056	0.0017	0.0359436	yes
BC024139	chr15:76101487-76126556	1.32592	0.837904	-0.662136	-2.08983	0.00085	0.0215599	yes
Bcam	chr7:19756137-19770532	36.1446	44.6645	0.305347	1.94478	0.00155	0.0334498	yes
Bcas1	chr2:170346990-170427845	0.363076	0.127532	-1.50941	-3.17861	5e-05	0.00206941	yes
Bhlhe40	chr6:108577035-108666925	1.66863	2.35068	0.494415	1.86717	0.00175	0.0366297	yes
Bmp2	chr2:133552158-133562896	5.12411	6.95859	0.441492	2.35897	5e-05	0.00206941	yes
Bmp4	chr14:46379523-46390599	13.6444	17.0635	0.322603	1.84495	0.0011	0.0257548	yes
Bmp5	chr9:75775364-75899017	7.15895	10.0939	0.495666	2.4465	5e-05	0.00206941	yes
Bnip3	chr7:138890835-138909506	81.0881	100.381	0.30792	1.85481	0.00145	0.0318086	yes
Boc	chr16:44485044-44558870	8.62987	6.79835	-0.344153	-2.03319	0.00075	0.019602	yes
Brsk2	chr7:141949750-142004243	2.77692	1.88027	-0.562545	-2.61426	0.00015	0.00524282	yes
Bsn	chr9:108096021-108190383	0.331134	0.195837	-0.757761	-3.03033	5e-05	0.00206941	yes
Bspry	chr4:62480066-62497298	1.0511	1.71954	0.710124	2.27856	0.00015	0.00524282	yes
Bst2	chr8:71534261-71537437	1.6136	2.7339	0.760681	2.05444	0.00075	0.019602	yes
Btbd17	chr11:114790668-114795892	3.45344	2.416	-0.515414	-2.09507	0.00065	0.0175212	yes
C430049B03Rik	chrX:53053111-53057190	2.66378	4.28349	0.685313	2.79626	5e-05	0.00206941	yes
Cacna1g	chr11:94408390-94474198	3.62205	2.42006	-0.581763	-3.33014	5e-05	0.00206941	yes
Cadm4	chr7:24482022-24504533	2.68699	1.82617	-0.55717	-2.24975	0.00025	0.00792299	yes
Cadps2	chr6:23262773-23839421	0.663041	0.438795	-0.595553	-1.69701	0.0026	0.0485754	yes
Camk2b	chr11:5969665-6065748	0.740963	0.453074	-0.709653	-2.19156	0.0002	0.00658108	yes
Camkv	chr9:107935919-107949691	4.0844	3.04548	-0.423456	-1.95018	0.00065	0.0175212	yes
Car4	chr11:84957753-84966054	38.3049	65.5558	0.775195	4.49393	5e-05	0.00206941	yes
Car7	chr8:104534699-104550343	1.7816	3.34009	0.906712	3.11997	5e-05	0.00206941	yes
Cav1	chr6:17306334-17341328	2.4446	3.52872	0.529545	1.91252	0.00085	0.0215599	yes
Cbx7	chr15:79915806-79932646	1.37707	1.98463	0.527272	2.01361	0.00065	0.0175212	yes
Ccdc13	chr9:121797626-121839461	0.304231	0.161147	-0.916786	-2.01453	0.00135	0.0300205	yes
Ccdc40	chr11:119228571-119265212	3.00755	2.3616	-0.348824	-1.82202	0.00195	0.0397343	yes
Ccng1	chr11:40748551-40755286	20.3885	54.4073	1.41604	8.44488	5e-05	0.00206941	yes
Cd55	chr1:130439029-130462740	1.63229	2.69378	0.722733	2.46827	5e-05	0.00206941	yes
Cd9	chr6:125460265-125494755	14.3392	19.1576	0.417958	1.94348	0.0005	0.0141296	yes
Cdcp1	chr9:123172284-123216038	1.63154	2.21073	0.438294	1.77828	0.00225	0.0439472	yes
Cdh1	chr8:106603367-106670246	14.3851	19.6041	0.446575	2.66757	5e-05	0.00206941	yes
Cdh4	chr2:179442477-179899375	1.92573	1.44773	-0.411607	-1.90853	0.0013	0.0291304	yes
Cdk5r2	chr1:74855028-74857732	0.545792	0.259351	-1.07344	-2.79293	0.00015	0.00524282	yes
Cdkn1a	chr17:29090985-29100722	5.50947	12.9883	1.23723	5.9467	5e-05	0.00206941	yes
Cdkn2a	chr4:89274472-89294619	0.233774	0.611869	1.38811	1.92447	0.00205	0.040916	yes
Cdx2	chr5:147300899-147307249	11.0863	14.9012	0.426656	2.39157	5e-05	0.00206941	yes
Cdx4	chrX:103321397-103330224	13.8013	17.6103	0.351612	1.80561	0.00175	0.0366297	yes
Cebpb	chr2:167688914-167690432	1.80112	2.92367	0.698884	2.88743	5e-05	0.00206941	yes
Cecr6	chr6:120488938-120493807	0.593658	0.386852	-0.617849	-1.89415	0.0024	0.0460762	yes
Celf3	chr3:94478294-94492198	1.68824	0.957935	-0.817519	-2.77237	5e-05	0.00206941	yes
Celsr2	chr3:108390847-108415494	9.47724	6.40445	-0.565394	-3.57121	5e-05	0.00206941	yes
Celsr3	chr9:108826319-108852969	0.705134	0.514441	-0.454892	-1.88323	0.00185	0.0383928	yes
Cep128	chr12:90998491-91384409	3.98958	2.97196	-0.424823	-2.13187	0.0001	0.00378497	yes
Cep170b	chr12:112722173-112746591	6.80374	8.65073	0.346494	2.18582	0.0003	0.00911227	yes
Cercam	chr2:29869493-29882840	11.6077	9.22053	-0.332163	-1.8282	0.00185	0.0383928	yes
Cftr	chr6:18170686-18322769	0.22478	0.400324	0.832654	2.07536	0.0007	0.0185608	yes
Cgn	chr3:94760069-94786515	3.14492	3.96746	0.335192	1.77748	0.0022	0.0432016	yes
Cgnl1	chr9:71626506-71771602	16.1804	21.0755	0.381321	2.36627	5e-05	0.00206941	yes
Cgref1	chr5:30933142-30945480	0.88249	1.46639	0.732618	1.90823	0.0013	0.0291304	yes
Chrna3	chr9:55011342-55026559	1.055	0.355826	-1.568	-3.8941	5e-05	0.00206941	yes
Chrna4	chr2:181022310-181039177	2.59248	1.55867	-0.73402	-3.21592	5e-05	0.00206941	yes
Chrnb4	chr9:55028155-55048544	0.854402	0.517806	-0.722505	-2.02747	0.00055	0.0153642	yes
Chst3	chr10:60181527-60219260	1.87947	1.28906	-0.544005	-2.39532	0.0001	0.00378497	yes
Ciart	chr3:95871521-95891930	5.11816	7.39073	0.530092	2.13561	0.0004	0.0116647	yes
Cited4	chr4:120666562-120667820	13.4127	9.27205	-0.532639	-2.7796	5e-05	0.00206941	yes
Ckb	chr12:111669354-111672338	49.3731	37.4728	-0.397882	-2.54259	5e-05	0.00206941	yes
Cldn2	chrX:139800807-139811388	1.2124	1.79094	0.562851	1.8158	0.00205	0.040916	yes
Cldn4	chr5:134945123-134946934	10.649	14.1348	0.408533	2.10116	0.00025	0.00792299	yes
Cldn6	chr17:23679364-23682446	41.8976	63.7294	0.605092	3.5476	5e-05	0.00206941	yes
Cldn7	chr11:69964778-69967886	11.6941	16.3397	0.482609	2.29015	0.00025	0.00792299	yes
Clic6	chr16:92498146-92541241	3.20182	4.26602	0.413996	2.08737	0.00025	0.00792299	yes
Clip1	chr5:123577793-123684361	14.3002	11.6765	-0.292427	-1.76673	0.00205	0.040916	yes
Clip2	chr5:134489382-134552434	7.9882	6.4087	-0.317839	-1.95616	0.002	0.0404709	yes
Clip3	chr7:30291752-30308367	25.5365	20.4127	-0.323091	-2.00555	0.00045	0.0128408	yes
Cmah	chr13:24327403-24477289	31.9942	24.5764	-0.380539	-2.22399	5e-05	0.00206941	yes
Cnp	chr11:100574938-100581739	4.49525	3.21785	-0.482307	-2.1187	0.0002	0.00658108	yes
Cntn2	chr1:132509424-132542940	0.456236	0.257723	-0.82396	-2.76942	5e-05	0.00206941	yes
Cntnap2	chr6:45060060-47301371	7.24123	4.771	-0.601944	-2.88385	5e-05	0.00206941	yes
Cobll1	chr2:65088338-65238626	5.6993	8.29763	0.541915	2.99321	5e-05	0.00206941	yes
Col15a1	chr4:47208011-47313165	1.87054	1.23701	-0.596594	-2.74176	5e-05	0.00206941	yes
Col23a1	chr11:51289919-51583925	6.16367	4.95991	-0.313475	-1.84929	0.002	0.0404709	yes
Col4a6	chrX:141165402-141474076	4.84294	6.08874	0.33026	1.91872	0.0009	0.0223243	yes
Col9a1	chr1:24177609-24252738	7.63112	5.82491	-0.389659	-2.21697	0.0003	0.00911227	yes
Commd3	chr2:18672461-18676216	19.7701	25.7272	0.379978	1.80847	0.0022	0.0432016	yes
Cotl1	chr8:119809213-119840579	49.7845	40.234	-0.307282	-1.95024	0.00085	0.0215599	yes
Cox6b2	chr7:4751791-4753094	8.74593	14.9277	0.771306	2.59933	5e-05	0.00206941	yes
Cplx2	chr13:54371348-54383917	4.82929	3.5884	-0.428471	-2.39134	0.00015	0.00524282	yes
Cpox	chr16:58670207-58680389	28.9721	22.657	-0.354709	-2.1169	0.00025	0.00792299	yes
Cpt1c	chr7:44959371-44974851	2.54635	4.07956	0.679983	2.95249	5e-05	0.00206941	yes
Crabp1	chr9:54764747-54773110	317.076	259.91	-0.286817	-1.79528	0.00255	0.0478248	yes
Crabp2	chr3:87948692-87953372	237.677	189.511	-0.326723	-2.03803	0.0006	0.0164465	yes
Creb3l1	chr2:91982327-92024170	4.70769	6.63643	0.495389	2.5334	0.00015	0.00524282	yes
Creb3l3	chr10:81084332-81098872	0.228556	0.543739	1.25037	2.64974	5e-05	0.00206941	yes
Crip2	chr12:113140235-113145506	35.6838	44.1098	0.30583	1.96906	0.00165	0.0351407	yes
Crlf2	chr5:109554708-109558993	1.21068	2.13657	0.819473	2.67001	0.00015	0.00524282	yes
Crmp1	chr5:37242057-37292163	19.7461	14.9082	-0.405465	-2.44206	5e-05	0.00206941	yes
Crtap	chr9:114368323-114390712	17.6182	22.9489	0.38136	2.22206	0.0002	0.00658108	yes
Cryab	chr9:50751071-50756635	19.1748	28.0419	0.548376	2.50361	5e-05	0.00206941	yes
Crym	chr7:120186383-120201988	2.31	1.37175	-0.751873	-2.13498	0.00085	0.0215599	yes
Csf2rb	chr15:78325989-78351001	3.48211	0.789709	-2.14057	-8.27131	5e-05	0.00206941	yes
Csf2rb2	chr15:78282507-78305721	1.08465	0.247037	-2.13443	-5.77426	5e-05	0.00206941	yes
Csrnp3	chr2:65845766-66031546	2.06153	1.45375	-0.50394	-2.29148	5e-05	0.00206941	yes
Csrp3	chr7:48830397-48848051	14.426	18.8749	0.387801	1.8095	0.0015	0.0325631	yes
Ctsh	chr9:90054266-90076095	2.83404	4.96969	0.810297	2.99888	5e-05	0.00206941	yes
Cubn	chr2:13276337-13491876	3.59084	6.27439	0.805155	4.14233	5e-05	0.00206941	yes
Cyp26b1	chr6:84571413-84593908	9.0601	6.17508	-0.553069	-3.12269	5e-05	0.00206941	yes
Cyp26c1	chr19:37685679-37693307	9.29261	5.59787	-0.731207	-3.3846	5e-05	0.00206941	yes
Cyp4f15	chr17:32685658-32703349	0.801706	0.450548	-0.831392	-1.93346	0.0015	0.0325631	yes
Cyr61	chr3:145646970-145649985	12.4618	17.3912	0.480847	2.58734	0.0001	0.00378497	yes
D430019H16Rik	chr12:105453855-105493095	4.18011	2.76415	-0.596704	-3.0655	5e-05	0.00206941	yes
Dab2	chr15:6299788-6440709	24.5009	31.4925	0.362171	2.13643	0.0004	0.0116647	yes
Dact2	chr17:14195229-14203831	4.46751	5.93552	0.409901	2.17821	0.0006	0.0164465	yes
Dbx1	chr7:49631498-49636835	5.35866	3.04888	-0.813592	-3.67305	5e-05	0.00206941	yes
Dcc	chr18:71253631-72351069	1.22013	0.70929	-0.78259	-3.17821	5e-05	0.00206941	yes
Dclk1	chr3:55242525-55539068	5.15671	3.02658	-0.768764	-3.4905	5e-05	0.00206941	yes
Dcx	chrX:143855841-143933219	1.16326	0.576513	-1.01275	-3.32645	5e-05	0.00206941	yes
Dcxr	chr11:120725372-120727281	1.85541	3.63976	0.972103	2.90307	5e-05	0.00206941	yes
Ddit4	chr10:59949674-59951770	22.6689	28.4918	0.329834	1.91183	0.00135	0.0300205	yes
Ddit4l	chr3:137623671-137628332	1.64423	2.50359	0.606589	2.04533	0.0007	0.0185608	yes
Ddx3y	chrY:1260714-1286613	5.7938	3.02472	-0.937708	-4.70102	5e-05	0.00206941	yes
Degs1	chr1:182275769-182282759	42.7506	52.2978	0.290804	1.72913	0.00245	0.0467291	yes
Dgkk	chrX:6873483-6948363	4.44221	5.62285	0.340024	1.82817	0.0014	0.0309909	yes
Dio3	chr12:110279229-110281097	1.07301	1.64439	0.615895	1.87858	0.00185	0.0383928	yes
Dixdc1	chr9:50662752-50727984	6.75456	4.61369	-0.54994	-2.98655	5e-05	0.00206941	yes
Dkk1	chr19:30545884-30549496	4.80238	6.44759	0.425009	1.81984	0.00175	0.0366297	yes
Dll1	chr17:15367353-15375823	12.5954	9.55084	-0.399196	-2.35308	5e-05	0.00206941	yes
Dlx3	chr11:95120116-95125291	3.7057	4.842	0.385858	1.89531	0.00205	0.040916	yes
Dmbx1	chr4:115915118-115939926	4.10835	2.87655	-0.514221	-2.40457	5e-05	0.00206941	yes
Dmc1	chr15:79561497-79605109	1.01387	0.583922	-0.796026	-1.89734	0.0012	0.0273938	yes
Dmrt2	chr19:25672410-25678991	3.59708	2.2544	-0.674084	-2.80835	5e-05	0.00206941	yes
Dmrta2	chr4:109978024-109983684	3.55864	2.4153	-0.559125	-2.6879	0.0002	0.00658108	yes
Dpp4	chr2:62330072-62412231	1.47501	2.57349	0.803005	3.02368	5e-05	0.00206941	yes
Dpp6	chr5:26817356-27727500	1.15606	0.80912	-0.514794	-1.81836	0.0023	0.0446848	yes
Dpysl2	chr14:66802863-66868600	35.5524	27.3211	-0.379929	-2.32528	0.0002	0.00658108	yes
Dpysl4	chr7:139086000-139101791	7.41415	4.18035	-0.826658	-4.16372	5e-05	0.00206941	yes
Dpysl5	chr5:30711894-30799369	31.0566	25.2894	-0.296363	-1.86298	0.0014	0.0309909	yes
Draxin	chr4:148098436-148130698	4.28044	2.8141	-0.605086	-3.13121	5e-05	0.00206941	yes
Dsc2	chr18:20030797-20059505	7.08658	9.96934	0.492408	2.65788	5e-05	0.00206941	yes
Dsg2	chr18:20558115-20604526	5.91261	7.60972	0.364049	2.04171	0.00035	0.0104785	yes
Dtx4	chr19:12466335-12501996	22.8296	13.9623	-0.709374	-4.42511	5e-05	0.00206941	yes
Dusp5	chr19:53529317-53541322	7.49843	9.95798	0.409264	1.89639	0.0021	0.0417429	yes
Dusp9	chrX:73639440-73643514	18.7812	23.7683	0.339748	2.13432	0.0004	0.0116647	yes
E2f2	chr4:136172273-136196056	5.03789	3.58934	-0.489099	-2.66109	5e-05	0.00206941	yes
Ebf1	chr11:44618099-45008096	2.73942	1.95417	-0.487315	-2.12078	0.0003	0.00911227	yes
Ebf2	chr14:67233291-67430952	3.9076	2.69183	-0.537693	-2.54375	5e-05	0.00206941	yes
Ebf3	chr7:137193670-137314445	6.14793	4.54162	-0.436895	-2.35413	0.00015	0.00524282	yes
Eda	chrX:99975605-100400760	1.83081	1.32091	-0.470953	-1.92928	0.0011	0.0257548	yes
Eda2r	chrX:97333840-97377209	2.159	6.57933	1.60758	6.41657	5e-05	0.00206941	yes
Efemp2	chr19:5474689-5481854	14.71	18.7705	0.351666	1.88487	0.0016	0.0343765	yes
Efna1	chr3:89271729-89280951	8.26344	10.826	0.389688	1.83615	0.00165	0.0351407	yes
Egfem1	chr3:29082576-29691056	0.324146	0.0795989	-2.02582	-2.70402	5e-05	0.00206941	yes
Egr2	chr10:67537868-67542188	0.999945	1.87135	0.90416	3.05551	5e-05	0.00206941	yes
Eif2s3y	chrY:1010611-1028598	10.4829	5.13655	-1.02917	-4.27188	5e-05	0.00206941	yes
Eif4ebp1	chr8:27260326-27275656	49.5024	61.7958	0.32001	1.99363	0.001	0.0239508	yes
Elavl3	chr9:22015004-22052023	2.3297	0.897021	-1.37693	-5.96694	5e-05	0.00206941	yes
Elavl4	chr4:110203736-110351911	5.06092	2.49404	-1.02092	-4.24363	5e-05	0.00206941	yes
Ell2	chr13:75707483-75772358	7.82464	5.87381	-0.413728	-2.10401	0.0002	0.00658108	yes
Emb	chr13:117220572-117274415	60.0993	80.4272	0.420335	2.57691	5e-05	0.00206941	yes
Emx2	chr19:59458689-59465357	4.38821	3.29016	-0.415477	-1.8724	0.0019	0.0392076	yes
En1	chr1:120602486-120607991	4.33576	5.74061	0.40492	2.05874	0.0011	0.0257548	yes
Epas1	chr17:86753863-86833410	6.23039	8.81391	0.500459	2.90087	5e-05	0.00206941	yes
Epb4,2	chr2:121018216-121036755	2.34584	1.52901	-0.617502	-2.34558	0.0001	0.00378497	yes
Epcam	chr17:87635978-87651127	19.6948	26.1942	0.411433	2.40654	5e-05	0.00206941	yes
Epha3	chr16:63545217-63864157	1.25453	0.818012	-0.616955	-1.95826	0.0008	0.0206502	yes
Epha8	chr4:136929418-136956816	0.791699	0.481755	-0.716653	-2.60702	0.0001	0.00378497	yes
Ermap	chr4:119175456-119190011	3.11312	2.37338	-0.39142	-1.73201	0.0024	0.0460762	yes
Esrp1	chr4:11331932-11386783	9.48055	11.9565	0.334756	1.87876	0.0012	0.0273938	yes
Esx1	chrX:137115396-137120326	0.149635	0.381213	1.34915	2.22607	0.00085	0.0215599	yes
Etv2	chr7:30633615-30635852	3.16913	4.85623	0.61575	2.23102	0.00025	0.00792299	yes
Eya4	chr10:23104167-23349903	2.52914	1.55301	-0.703581	-2.68099	5e-05	0.00206941	yes
Ezr	chr17:6738130-6782780	31.2838	39.499	0.336399	2.12138	0.0003	0.00911227	yes
F11r	chr1:171437560-171464593	22.4518	27.84	0.310325	1.81343	0.0015	0.0325631	yes
F2rl1	chr13:95511729-95525240	1.40128	2.37525	0.761332	2.52207	5e-05	0.00206941	yes
Fabp7	chr10:57784922-57788450	13.2718	6.62975	-1.00133	-3.52847	5e-05	0.00206941	yes
Fam101a	chr5:125003474-125012547	1.96162	0.839271	-1.22484	-3.77179	5e-05	0.00206941	yes
Fam111a	chr19:12573524-12596566	15.6116	11.0213	-0.502331	-2.83532	5e-05	0.00206941	yes
Fam131b	chr6:42315304-42324640	2.53325	1.71549	-0.562365	-2.40201	5e-05	0.00206941	yes
Fam167a	chr14:63436393-63465502	1.70593	1.07465	-0.666693	-2.57113	5e-05	0.00206941	yes
Fam171b	chr2:83812727-83881358	4.73083	3.51143	-0.430037	-1.97214	0.00075	0.019602	yes
Fam212b	chr3:105704598-105720842	0.594728	0.966155	0.700024	2.28829	0.0001	0.00378497	yes
Fam69c	chr18:84720241-84740436	1.93682	1.10163	-0.814054	-2.46318	0.0001	0.00378497	yes
Fap	chr2:62500935-62574021	1.57212	0.914972	-0.780911	-2.2588	0.0001	0.00378497	yes
Fat3	chr9:15910192-16378231	2.74131	2.07573	-0.40125	-2.25109	5e-05	0.00206941	yes
Fbln2	chr6:91212763-91272540	6.26962	4.30397	-0.542712	-2.98346	5e-05	0.00206941	yes
Fbxo41	chr6:85469575-85502994	0.293604	0.182417	-0.686632	-1.9091	0.00195	0.0397343	yes
Fdps	chr3:89093587-89101967	77.1477	60.6057	-0.34817	-2.10188	0.00015	0.00524282	yes
Fech	chr18:64456549-64489066	17.543	12.3288	-0.508863	-2.87952	5e-05	0.00206941	yes
Fendrr	chr8:121054881-121083110	3.32314	4.48151	0.431436	1.904	0.00115	0.0265427	yes
Fez1	chr9:36843658-36878640	10.6906	6.19551	-0.787044	-3.50452	5e-05	0.00206941	yes
Fga	chr3:83026152-83033617	0.386671	0.996162	1.36527	3.52507	5e-05	0.00206941	yes
Fgb	chr3:83042304-83049790	1.19942	2.16621	0.852831	2.55856	5e-05	0.00206941	yes
Fgf15	chr7:144896531-144900951	12.9349	18.3668	0.505826	2.6653	5e-05	0.00206941	yes
Fgf3	chr7:144838611-144843348	2.22328	3.31472	0.576198	2.02873	0.0012	0.0273938	yes
Fgf4	chr7:144861385-144865243	0.256229	0.534819	1.06162	2.30956	0.0003	0.00911227	yes
Fgg	chr3:83007895-83015049	0.59594	1.35785	1.18809	2.69341	5e-05	0.00206941	yes
Filip1	chr9:79815561-79977882	1.30147	0.952677	-0.450083	-1.76752	0.0025	0.0473735	yes
Fmn2	chr1:174501824-174822729	2.38611	1.77722	-0.425038	-2.07363	0.0006	0.0164465	yes
Fmr1nb	chrX:68761838-68804560	0.590752	1.36046	1.20347	1.97132	0.00195	0.0397343	yes
Foxd2os	chr4:114909288-114921118	2.08904	1.51476	-0.463749	-1.76213	0.00255	0.0478248	yes
Foxd4	chr19:24898964-24901309	0.175556	0.40597	1.20944	2.48185	0.0001	0.00378497	yes
Foxe3	chr4:114925146-114926013	1.54234	0.512177	-1.5904	-3.55923	5e-05	0.00206941	yes
Foxf1	chr8:121084385-121088154	14.6169	22.2484	0.606061	3.56934	5e-05	0.00206941	yes
Foxh1	chr15:76668223-76669948	3.71457	5.64118	0.602802	2.45643	5e-05	0.00206941	yes
Foxi3	chr6:70956605-70961066	1.56898	2.61247	0.735582	2.43752	0.0001	0.00378497	yes
Foxo3	chr10:42185785-42276742	5.58195	7.30361	0.387839	2.17672	0.0004	0.0116647	yes
Foxp2	chr6:14901348-15441977	3.67692	2.79725	-0.394487	-1.86323	0.00125	0.028314	yes
Fryl	chr5:73020190-73256618	7.36593	6.03125	-0.28841	-1.73145	0.002	0.0404709	yes
Fsd1l	chr4:53631470-53707009	6.89406	5.24901	-0.393308	-2.05972	0.0003	0.00911227	yes
Fst	chr13:114452261-114458951	14.4616	18.009	0.316495	1.78076	0.00165	0.0351407	yes
Fzd3	chr14:65192440-65262463	33.5163	24.963	-0.425069	-2.6551	5e-05	0.00206941	yes
Gal	chr19:3409916-3414457	1.7293	0.797551	-1.11654	-2.33619	0.00085	0.0215599	yes
Galnt16	chr12:80518989-80603896	6.59709	4.83545	-0.448179	-2.44382	0.0001	0.00378497	yes
Galnt9	chr5:110544354-110621383	0.348451	0.163132	-1.09491	-2.02242	0.0004	0.0116647	yes
Gas6	chr8:13465373-13494535	3.30003	4.95358	0.585992	2.69434	5e-05	0.00206941	yes
Gata3	chr2:9857077-9878600	5.79648	7.33551	0.33972	1.76832	0.00235	0.0454748	yes
Gata4	chr14:63198914-63245260	11.5462	15.9757	0.468456	2.76899	5e-05	0.00206941	yes
Gata5	chr2:180325087-180340732	5.10595	7.08766	0.473131	2.48498	5e-05	0.00206941	yes
Gata6	chr18:11042036-11085635	13.9506	18.8336	0.432984	2.56397	5e-05	0.00206941	yes
Gdf6	chr4:9844371-9862345	1.56322	2.15016	0.459925	1.86101	0.0013	0.0291304	yes
Gfra1	chr19:58235580-58455398	1.83663	1.29465	-0.5045	-1.91324	0.001	0.0239508	yes
Ghr	chr15:3317754-3583352	9.02649	11.5652	0.357547	1.77025	0.0027	0.0499329	yes
Gipc2	chr3:152093840-152165900	0.447798	0.926514	1.04896	2.18433	0.00075	0.019602	yes
Gja4	chr4:127311419-127314039	3.93608	5.46458	0.473349	1.99883	0.0009	0.0223243	yes
Gjb3	chr4:127325234-127330836	4.32534	6.72057	0.63577	2.68285	5e-05	0.00206941	yes
Glb1l2	chr9:26763043-26806417	1.28782	0.81361	-0.662518	-2.10696	0.00025	0.00792299	yes
Glis1	chr4:107434718-107635059	0.582756	0.885144	0.60302	2.03489	0.00225	0.0439472	yes
Glra1	chr11:55514238-55608198	0.384416	0.0850048	-2.17705	-3.30745	5e-05	0.00206941	yes
Gm13154	chr4:147553276-147585201	1.62322	0.997196	-0.702907	-2.12531	0.0006	0.0164465	yes
Gm13889	chr2:93955809-93957100	1.83967	2.67273	0.538871	2.06839	0.002	0.0404709	yes
Gm16551	chr9:74848436-74852872	0.546331	0.139849	-1.9659	-3.56207	5e-05	0.00206941	yes
Gm4532	chr7:127232417-127233130	1.74006	1.08245	-0.684831	-1.83712	0.0025	0.0473735	yes
Gm4737	chr16:46152990-46155077	9.20126	4.39459	-1.0661	-4.52023	5e-05	0.00206941	yes
Gm5088	chr14:89896223-89899447	3.84459	2.72493	-0.49661	-2.13902	0.0001	0.00378497	yes
Gmpr	chr13:45507443-45546386	7.40302	5.53391	-0.419815	-1.91476	0.00145	0.0318086	yes
Gpm6b	chrX:166238942-166389033	4.92986	2.73033	-0.852473	-3.26265	5e-05	0.00206941	yes
Grhl3	chr4:135541887-135573620	2.19217	3.0089	0.456881	1.93157	0.00105	0.0249439	yes
Gria3	chrX:41401300-41678601	1.95178	2.81922	0.530507	2.03043	0.00065	0.0175212	yes
Grk4	chr5:34660378-34755303	3.30147	2.4093	-0.454494	-1.93853	0.0006	0.0164465	yes
Gstm5	chr3:107877229-107898685	47.2727	35.2332	-0.42407	-2.03386	0.0004	0.0116647	yes
Gypa	chr8:80494044-80510785	12.0651	9.03501	-0.417237	-1.91416	0.0017	0.0359436	yes
Hand1	chr11:57828712-57832147	33.2314	51.4338	0.630171	3.91069	5e-05	0.00206941	yes
Hand2	chr8:57320982-57324517	14.6621	19.1765	0.387241	2.42494	0.00015	0.00524282	yes
Hap1	chr11:100347326-100356141	2.78267	1.96259	-0.50371	-2.32618	0.00015	0.00524282	yes
Hapln1	chr13:89540635-89611832	49.1049	64.0802	0.384013	2.39942	0.00015	0.00524282	yes
Hba-a1,Hba-a2	chr11:32283671-32284493	41.1767	7.7533	-2.40895	-2.38266	0.0023	0.0446848	yes
Hba-x	chr11:32276599-32278115	2225.53	1233.23	-0.851707	-5.11157	5e-05	0.00206941	yes
Hbb-bh1	chr7:103841637-103843162	1672.07	941.538	-0.82854	-4.99042	5e-05	0.00206941	yes
Hbb-y	chr7:103851753-103853207	1956.04	844.038	-1.21255	-6.9569	5e-05	0.00206941	yes
Hcn4	chr9:58823511-58860955	3.2707	4.52245	0.467507	2.49316	0.0002	0.00658108	yes
Hemgn	chr4:46393988-46404183	4.35873	2.03196	-1.10103	-4.24522	5e-05	0.00206941	yes
Hes5	chr4:154960922-154962371	23.1946	14.2171	-0.706168	-4.08769	5e-05	0.00206941	yes
Heyl	chr4:123233555-123249870	1.48247	0.699304	-1.08401	-4.14032	5e-05	0.00206941	yes
Hist2h2be	chr3:96221120-96223738	1.34946	0.796151	-0.761272	-2.00599	0.001	0.0239508	yes
Hmx1	chr5:35389116-35392872	0.497843	0.218837	-1.18584	-2.72424	0.00195	0.0397343	yes
Hnf1b	chr11:83850868-83905917	1.57024	2.22759	0.504495	1.98097	0.00115	0.0265427	yes
Hnf4a	chr2:163547187-163572907	0.725627	1.35437	0.90032	3.11973	5e-05	0.00206941	yes
Hoxa1	chr6:52155366-52158317	13.3811	17.4525	0.383233	2.11898	0.0002	0.00658108	yes
Hoxc10	chr15:102966795-102971897	10.9687	5.31133	-1.04624	-5.1641	5e-05	0.00206941	yes
Hoxd1	chr2:74762979-74765142	4.48972	6.87732	0.615221	2.79216	5e-05	0.00206941	yes
Hoxd10	chr2:74691890-74695106	3.33968	1.96424	-0.765739	-2.64073	0.00015	0.00524282	yes
Hoxd11	chr2:74679557-74687016	2.28656	1.02079	-1.16349	-4.24787	5e-05	0.00206941	yes
Hoxd13	chr2:74668309-74671599	2.09183	1.36262	-0.61838	-2.00286	0.00065	0.0175212	yes
Hs6st2	chrX:51386636-51681602	16.9994	20.89	0.297327	1.73916	0.00245	0.0467291	yes
Hspb7	chr4:141420778-141425310	6.13157	7.88458	0.362777	1.95896	0.0017	0.0359436	yes
Icam4	chr9:21029372-21030531	0.698392	0.240376	-1.53875	-2.16927	0.00125	0.028314	yes
Idh1	chr1:65158615-65186479	42.0988	30.4389	-0.467862	-2.7924	5e-05	0.00206941	yes
Ier3	chr17:35821712-35822911	1.57952	2.82476	0.83864	2.35254	0.00015	0.00524282	yes
Ifi30	chr8:70762772-70766663	9.36126	12.5142	0.418793	1.8548	0.00175	0.0366297	yes
Ifi35	chr11:101448411-101458701	0.963231	0.446018	-1.11078	-2.40386	0.0003	0.00911227	yes
Ifitm1	chr7:140967428-140969827	42.9198	56.6354	0.400061	2.032	0.00035	0.0104785	yes
Ifrd1	chr12:40203128-40223189	32.236	47.5276	0.560092	3.26993	5e-05	0.00206941	yes
Igdcc3	chr9:65141188-65185870	100.265	75.6099	-0.407165	-2.63459	5e-05	0.00206941	yes
Igtp	chr11:58199555-58207592	0.392481	0.185214	-1.08343	-1.98582	0.00145	0.0318086	yes
Ihh	chr1:74945317-74951651	0.635794	1.09718	0.787172	2.33606	0.00025	0.00792299	yes
Ikzf1	chr11:11685924-11772926	1.80604	0.949455	-0.92766	-3.34398	5e-05	0.00206941	yes
Ildr2	chr1:166254138-166316832	13.1162	8.71169	-0.590325	-3.56559	5e-05	0.00206941	yes
Impdh1	chr6:29200436-29216364	19.7229	24.5093	0.31346	1.91061	0.00095	0.0231711	yes
Inf2	chr12:112588783-112615557	3.91712	5.14716	0.393983	2.28575	0.0004	0.0116647	yes
Insm1	chr2:146221996-146225018	2.87309	1.54601	-0.89406	-4.13768	5e-05	0.00206941	yes
Irf5	chr6:29526624-29537320	0.712614	1.09793	0.623599	1.95236	0.00145	0.0318086	yes
Islr2	chr9:58196296-58208808	0.363134	0.183413	-0.985406	-2.1028	0.00175	0.0366297	yes
Itgb8	chr12:119162802-119238276	3.80477	2.55342	-0.575379	-2.30387	0.0002	0.00658108	yes
Jak3	chr8:71676382-71690577	1.03067	1.4401	0.482586	1.82254	0.00265	0.0493204	yes
Jakmip2	chr18:43531407-43687773	2.98036	1.96436	-0.601427	-2.62414	5e-05	0.00206941	yes
Jam2	chr16:84774122-84826375	4.12612	2.58425	-0.67504	-3.08415	5e-05	0.00206941	yes
Jph4	chr14:55106825-55116935	0.43828	0.687291	0.649067	2.09453	0.00045	0.0128408	yes
Kcna3	chr3:107036161-107038129	1.08443	0.645483	-0.74848	-2.11134	0.00125	0.028314	yes
Kcnab1	chr3:65109367-65378225	1.08983	1.90419	0.805075	2.50229	5e-05	0.00206941	yes
Kcnab2	chr4:152390739-152477549	0.885638	0.540705	-0.711876	-2.30343	0.0002	0.00658108	yes
Kcnc3	chr7:44590885-44604751	2.01837	2.78901	0.466557	2.35075	0.00015	0.00524282	yes
Kcnj10	chr1:172341209-172374085	0.447308	0.261792	-0.772846	-2.04916	0.00085	0.0215599	yes
Kcnk1	chr8:125995101-126030688	5.28102	7.1831	0.44379	2.04573	0.00045	0.0128408	yes
Kcnn4	chr7:24370262-24385212	1.49094	0.910842	-0.710947	-2.15531	0.00055	0.0153642	yes
Kcnq1ot1	chr7:143107253-143427042	1.80464	1.44437	-0.321268	-1.96686	0.00105	0.0249439	yes
Kdf1	chr4:133518962-133530790	1.69266	2.63403	0.637982	2.41378	0.0001	0.00378497	yes
Kdm5d	chrY:897787-943811	3.92408	1.60973	-1.28553	-4.78546	5e-05	0.00206941	yes
Kdr	chr5:75933269-75978428	18.1782	22.4217	0.302684	1.84343	0.00095	0.0231711	yes
Kel	chr6:41686329-41704325	1.83557	1.16522	-0.655627	-2.1726	0.00015	0.00524282	yes
Kif19a	chr11:114765388-114790575	0.508828	0.175835	-1.53295	-4.15334	5e-05	0.00206941	yes
Kif5c	chr2:49619313-49774778	9.51076	7.34804	-0.372201	-2.19102	5e-05	0.00206941	yes
Kifc2	chr15:76660640-76668196	0.761576	1.13231	0.572207	2.00131	0.0009	0.0223243	yes
Klf1	chr8:84901927-84905295	5.07531	2.65256	-0.93611	-3.82807	5e-05	0.00206941	yes
Klf14	chr6:30956020-30958990	0.867034	1.38421	0.674903	2.20679	0.0003	0.00911227	yes
Klf5	chr14:99298690-99313409	1.31864	2.00496	0.604517	2.05983	0.0008	0.0206502	yes
Klhl4	chrX:114474332-114561129	3.87775	5.54008	0.514686	2.32545	0.00015	0.00524282	yes
Klk1b22	chr7:44112682-44116876	0.848642	1.69876	1.00125	1.87821	0.00255	0.0478248	yes
Krt18	chr15:102028215-102032026	62.8179	86.5558	0.462454	2.84212	5e-05	0.00206941	yes
Krt19	chr11:100140810-100145919	21.3329	31.8282	0.577225	3.28545	5e-05	0.00206941	yes
Krt8	chr15:101996710-102004342	83.1316	115.075	0.469103	2.90402	5e-05	0.00206941	yes
L1cam	chrX:73853779-73880834	1.2862	0.940808	-0.451144	-1.81812	0.0023	0.0446848	yes
L1td1	chr4:98726753-98738486	0.787594	1.36718	0.795681	2.62752	5e-05	0.00206941	yes
Lad1	chr1:135818597-135833341	3.67539	5.25563	0.515967	2.72331	5e-05	0.00206941	yes
Lamc2	chr1:153122755-153186447	1.42279	2.01222	0.500064	2.17549	0.0001	0.00378497	yes
Lamc3	chr2:31887280-31946535	0.804457	0.402259	-0.999893	-3.60368	5e-05	0.00206941	yes
Ldb3	chr14:34526698-34588681	4.8671	6.67997	0.456781	2.24236	0.0001	0.00378497	yes
Lfng	chr5:140607340-140615545	16.2534	11.4884	-0.500562	-2.8706	5e-05	0.00206941	yes
Lgals1	chr15:78926724-78930465	48.1934	66.564	0.465907	2.67115	5e-05	0.00206941	yes
Lgi4	chr7:31059934-31076697	0.81655	0.50151	-0.703262	-1.86944	0.00195	0.0397343	yes
Lhfpl4	chr6:113168086-113195384	2.20054	1.3096	-0.748731	-3.24144	5e-05	0.00206941	yes
Lhx2	chr2:38339280-38369737	11.2529	7.88809	-0.512545	-2.89525	5e-05	0.00206941	yes
Lhx9	chr1:138825185-138847579	1.36867	0.553269	-1.30672	-3.19864	5e-05	0.00206941	yes
Lingo3	chr10:80832800-80844039	0.308312	0.606889	0.977041	2.61501	5e-05	0.00206941	yes
Llgl2	chr11:115824057-115855780	8.8371	12.1858	0.463555	2.77341	5e-05	0.00206941	yes
Lmo3	chr6:138364480-138599314	3.60561	2.26664	-0.669685	-2.10521	0.00045	0.0128408	yes
Lmo7	chr14:101729927-101934693	3.08661	4.31837	0.484467	2.56852	5e-05	0.00206941	yes
Lmod1	chr1:135324812-135368065	0.891736	1.23077	0.464871	1.77655	0.00265	0.0493204	yes
Lonrf2	chr1:38794508-38821215	2.25444	1.30886	-0.784457	-3.04773	5e-05	0.00206941	yes
Loxl1	chr9:58287722-58313212	2.35364	3.12625	0.409538	1.94615	0.00205	0.040916	yes
Lrp11	chr10:7589799-7625477	3.97714	5.14731	0.372086	1.80951	0.00205	0.040916	yes
Lrrc3b	chr14:15357515-15438987	1.00229	1.5957	0.670889	1.82764	0.0024	0.0460762	yes
Lrrc4b	chr7:44442486-44463344	6.67749	5.04943	-0.403185	-2.21495	0.0007	0.0185608	yes
Lrrn1	chr6:107529725-107570228	13.1257	7.18844	-0.86865	-4.74554	5e-05	0.00206941	yes
Lrrn4	chr2:132868515-132880862	7.04654	10.142	0.52535	2.83373	5e-05	0.00206941	yes
Lsamp	chr16:41533341-42146213	0.721222	0.388642	-0.892	-2.05027	0.001	0.0239508	yes
Lsr	chr7:30957769-30973469	20.7245	26.0895	0.332133	2.04106	0.0009	0.0223243	yes
M1ap	chr6:82946921-83030309	0.307746	0.131783	-1.22357	-1.96153	0.0026	0.0485754	yes
Madd	chr2:91137359-91183047	3.51853	2.75089	-0.355075	-1.83	0.0016	0.0343765	yes
Man1a	chr10:53906032-54075796	4.73733	6.41296	0.436917	2.22605	0.0002	0.00658108	yes
Map2	chr1:66175328-66442583	5.82732	3.91781	-0.572786	-2.92509	5e-05	0.00206941	yes
Mapk10	chr5:102907947-103211334	0.387885	0.240524	-0.689444	-1.88804	0.0015	0.0325631	yes
Mapk8ip2	chr15:89453910-89462447	2.52799	1.82092	-0.473319	-2.12073	0.00055	0.0153642	yes
Marcks	chr10:37133242-37138926	261.972	205.101	-0.353075	-2.14237	0.00025	0.00792299	yes
Mcoln2	chr3:146149832-146195512	0.184008	0.578673	1.65298	3.00446	5e-05	0.00206941	yes
Mctp2	chr7:72077829-72306595	0.307745	0.486545	0.660835	1.7901	0.00215	0.042563	yes
Me1	chr9:86581362-86701253	8.6389	11.3653	0.395719	2.10748	0.0002	0.00658108	yes
Megf10	chr18:57133089-57297467	1.68053	1.20044	-0.485348	-2.01888	0.00055	0.0153642	yes
Meox1	chr11:101877509-101894354	22.727	17.9091	-0.343709	-2.07621	0.0003	0.00911227	yes
Metrn	chr17:25794570-25797045	84.0034	62.3311	-0.430496	-2.75122	5e-05	0.00206941	yes
Mgat3	chr15:80173720-80215519	6.10279	4.81717	-0.341281	-1.87994	0.00165	0.0351407	yes
Mgst3	chr1:167372383-167393797	26.3893	19.4888	-0.437306	-1.93784	0.001	0.0239508	yes
Miat	chr5:112213227-112228948	5.7157	2.76611	-1.04707	-5.82891	5e-05	0.00206941	yes
Mir6382	chrX:106309825-106309935	33.4863	0	#NAME?	#NAME?	0.00135	0.0300205	yes
Mir99ahg	chr16:77329327-77558428	0.400532	0.1657	-1.27335	-2.15998	0.0022	0.0432016	yes
Mirlet7e	chr17:17830351-17830444	0	15.9714	inf	#NAME?	0.00145	0.0318086	yes
Mllt6	chr11:97663411-97685458	8.03178	6.56187	-0.291612	-1.80963	0.00245	0.0467291	yes
Mme	chr3:63295434-63383713	5.13928	6.87713	0.420242	2.19712	0.00015	0.00524282	yes
Mmp11	chr10:75923221-75932502	6.68383	8.63918	0.370218	1.79269	0.00205	0.040916	yes
Mn1	chr5:111418165-111457025	12.5182	10.1677	-0.300041	-1.93602	0.00105	0.0249439	yes
Morc4	chrX:139821634-139871654	7.19671	10.0405	0.480423	2.65908	5e-05	0.00206941	yes
Mpped1	chr15:83780022-83858474	3.16536	1.9411	-0.705495	-2.94077	5e-05	0.00206941	yes
Mrc1	chr2:14229413-14332023	0.222469	0.507224	1.18902	2.96379	5e-05	0.00206941	yes
Msi1	chr5:115429684-115454202	73.1382	57.9009	-0.33704	-2.17802	0.0003	0.00911227	yes
Msx2	chr13:53466880-53472780	15.5573	19.8998	0.355163	1.99608	0.0006	0.0164465	yes
Msx3	chr7:140046156-140049088	8.30171	4.23099	-0.972413	-4.59646	5e-05	0.00206941	yes
Muc13	chr16:33794036-33819927	0.246384	0.447072	0.859601	1.83164	0.00225	0.0439472	yes
Myb	chr10:21124929-21160984	1.46337	0.84957	-0.784491	-2.62467	5e-05	0.00206941	yes
Mybpc3	chr2:91118143-91136516	16.7483	20.9602	0.323637	1.99043	0.00095	0.0231711	yes
Mycl	chr4:122995930-123002480	20.9207	16.9554	-0.303184	-1.88463	0.0022	0.0432016	yes
Myh3	chr11:67078299-67102291	0.376255	0.16804	-1.1629	-3.29005	5e-05	0.00206941	yes
Myl4	chr11:104550662-104587219	80.5971	112.455	0.480544	2.97365	5e-05	0.00206941	yes
Myl6	chr10:128490860-128493825	331.915	410.902	0.30798	1.89902	0.0011	0.0257548	yes
Myl7	chr11:5896636-5898782	139.781	190.385	0.445748	2.76972	5e-05	0.00206941	yes
Mylk	chr16:34784949-35002434	4.20815	3.36777	-0.321395	-1.84577	0.00255	0.0478248	yes
Myo1c	chr11:75651508-75674634	10.4973	12.9364	0.301417	1.81485	0.0015	0.0325631	yes
Myom1	chr17:71019556-71126856	6.06036	7.47475	0.302621	1.73206	0.0024	0.0460762	yes
Myt1	chr2:181763331-181827775	0.373923	0.132196	-1.50006	-3.4334	5e-05	0.00206941	yes
Nabp1	chr1:51469487-51478399	11.5406	15.3118	0.407935	2.18414	0.0002	0.00658108	yes
Nat8l	chr5:33995983-34005916	3.74501	2.89948	-0.369175	-1.97135	0.00115	0.0265427	yes
Nav1	chr1:135434579-135585355	12.7611	10.4727	-0.285117	-1.78953	0.00255	0.0478248	yes
Ncald	chr15:37366174-37792428	5.32181	4.07495	-0.385134	-1.80937	0.0018	0.037515	yes
Ncam1	chr9:49502145-49799069	12.9677	10.2855	-0.334314	-2.01206	0.0007	0.0185608	yes
Nepn	chr10:52391607-52404604	6.80925	11.4251	0.746641	3.48974	5e-05	0.00206941	yes
Nes	chr3:87971092-87980451	26.778	20.8423	-0.361538	-2.27068	5e-05	0.00206941	yes
Neurod1	chr2:79452640-79456636	1.69657	0.834194	-1.02417	-2.96126	5e-05	0.00206941	yes
Neurod4	chr10:130268151-130280240	2.56698	1.07523	-1.25542	-3.77306	5e-05	0.00206941	yes
Neurog1	chr13:56250497-56252163	4.15886	2.13021	-0.965192	-4.00989	5e-05	0.00206941	yes
Neurog2	chr3:127633144-127635631	5.32737	2.96449	-0.845638	-3.85934	5e-05	0.00206941	yes
Nexn	chr3:152236983-152266320	10.4918	13.79	0.394358	2.22654	0.0002	0.00658108	yes
Nfasc	chr1:132564689-132741797	1.00992	0.586763	-0.783385	-3.33959	5e-05	0.00206941	yes
Ngfr	chr11:95568820-95587698	7.05385	5.03756	-0.485685	-2.72714	5e-05	0.00206941	yes
Nhlh1	chr1:172052291-172057596	1.61272	0.532113	-1.59969	-4.55464	5e-05	0.00206941	yes
Nhlh2	chr3:102010144-102015492	0.97426	0.407858	-1.25624	-3.16832	5e-05	0.00206941	yes
Nkd2	chr13:73819327-73847631	4.31397	2.93474	-0.555784	-2.67046	5e-05	0.00206941	yes
Nkx2-5	chr17:26838664-26841565	6.81249	10.6326	0.642234	3.36422	5e-05	0.00206941	yes
Nkx2-6	chr14:69164798-69175540	3.42092	5.13981	0.587331	2.1905	0.0002	0.00658108	yes
Nlgn1	chr3:25431840-26331909	0.293716	0.108147	-1.44142	-2.63593	5e-05	0.00206941	yes
Nlrp1a	chr11:71091196-71144704	2.24785	1.37362	-0.71056	-2.82717	5e-05	0.00206941	yes
Nmnat2	chr1:152955100-153119261	1.77042	1.27198	-0.477018	-1.85324	0.00165	0.0351407	yes
Nmral1	chr16:4711317-4719356	39.5035	30.4842	-0.373918	-2.20862	0.00025	0.00792299	yes
Notch1	chr2:26457901-26503822	13.0987	9.85032	-0.411176	-2.6104	5e-05	0.00206941	yes
Notum	chr11:120653788-120660837	2.95355	4.16405	0.495539	2.09035	0.0008	0.0206502	yes
Nova1	chr12:46694516-46818775	7.09457	5.13645	-0.465945	-2.46642	5e-05	0.00206941	yes
Nova2	chr7:18925887-18965319	3.94831	2.74492	-0.524475	-3.00135	5e-05	0.00206941	yes
Npas3	chr12:53248676-54072175	0.859491	0.508608	-0.756928	-2.49828	5e-05	0.00206941	yes
Npbwr1	chr1:5913706-5917398	0.276168	0.52796	0.934882	2.11125	0.0009	0.0223243	yes
Nppa	chr4:148000745-148002067	14.6293	20.2359	0.468053	2.26224	0.00025	0.00792299	yes
Nppb	chr4:147985787-147987205	4.14202	7.98191	0.946401	3.1294	5e-05	0.00206941	yes
Nptx2	chr5:144545886-144557478	4.05132	5.64274	0.478004	2.24729	0.00015	0.00524282	yes
Nr2e1	chr10:42561970-42583588	2.97253	1.66885	-0.832839	-3.27736	5e-05	0.00206941	yes
Nr2f1	chr13:78188972-78236564	43.9251	33.756	-0.379902	-2.47128	5e-05	0.00206941	yes
Nr4a2	chr2:57107225-57124003	2.31525	1.64311	-0.494745	-1.87649	0.00115	0.0265427	yes
Nrarp	chr2:25180757-25183332	21.9184	14.9225	-0.554653	-3.34113	5e-05	0.00206941	yes
Nrep	chr18:33437018-33464029	116.049	94.6186	-0.294532	-1.80494	0.00205	0.040916	yes
Nrk	chrX:138914429-139009090	4.83507	6.33348	0.389462	2.12993	0.00025	0.00792299	yes
Nrxn2	chr19:6418737-6533217	2.30902	1.71095	-0.43248	-2.27643	0.0003	0.00911227	yes
Ntsr1	chr2:180499975-180544979	0.142473	0.29755	1.06244	2.37332	0.0004	0.0116647	yes
Nudt4	chr10:95547006-95564167	80.4904	63.9583	-0.331685	-2.04042	0.00015	0.00524282	yes
Nup62cl	chrX:140007672-140062568	5.2208	8.19794	0.650991	2.33704	0.0003	0.00911227	yes
Nxf7	chrX:135579786-135593855	2.00677	3.88091	0.951517	3.21876	5e-05	0.00206941	yes
Nxpe2	chr9:48318003-48340898	1.11609	0.690447	-0.692856	-1.97518	0.0009	0.0223243	yes
Olfm2	chr9:20667985-20728214	2.13429	1.34222	-0.669131	-2.04454	0.0006	0.0164465	yes
Olig2	chr16:91225549-91228677	4.36399	2.4601	-0.826929	-3.65006	5e-05	0.00206941	yes
Olig3	chr10:19356538-19358604	4.89599	2.40986	-1.02265	-4.34495	5e-05	0.00206941	yes
Onecut2	chr18:64340363-64398488	1.92541	1.00513	-0.937782	-4.30397	5e-05	0.00206941	yes
Ovol1	chr19:5549136-5560575	0.291113	0.520795	0.839137	2.01543	0.0013	0.0291304	yes
P3h2	chr16:25960322-26105784	9.46609	13.3442	0.495372	2.77134	5e-05	0.00206941	yes
P4ha2	chr11:54100923-54131667	12.4396	17.67	0.506362	2.86425	5e-05	0.00206941	yes
Pamr1	chr2:102550020-102643040	0.276413	0.54776	0.986721	2.19408	0.0005	0.0141296	yes
Pantr1	chr1:42648199-42694825	10.028	3.86161	-1.37676	-3.83501	5e-05	0.00206941	yes
Pax1	chr2:147364993-147375048	7.48952	4.78078	-0.647627	-3.3323	5e-05	0.00206941	yes
Pax3	chr1:78101266-78197136	10.1229	6.81711	-0.570389	-3.14852	5e-05	0.00206941	yes
Pax6	chr2:105536079-105904564	15.985	10.8055	-0.564953	-2.44671	5e-05	0.00206941	yes
Pax7	chr4:139738080-139832968	2.37003	1.73132	-0.453028	-2.0402	0.00075	0.019602	yes
Pcdh1	chr18:38196693-38209762	6.66635	8.31317	0.318502	1.84455	0.00175	0.0366297	yes
Pcdh7	chr5:57718020-58132240	7.06346	9.9262	0.490865	2.8315	5e-05	0.00206941	yes
Pcdh8	chr14:79766771-79771312	6.11768	3.79236	-0.689889	-3.83879	5e-05	0.00206941	yes
Pcgf5	chr19:36379066-36456204	9.6483	13.8333	0.519801	2.32151	0.0002	0.00658108	yes
Pde1b	chr15:103503033-103530056	2.80216	2.01635	-0.474795	-1.93288	0.0012	0.0273938	yes
Pdlim1	chr19:40222238-40271616	28.2009	34.9686	0.310322	1.81634	0.0019	0.0392076	yes
Pdzk1	chr3:96829825-96870926	3.0601	4.10596	0.424143	1.76057	0.00235	0.0454748	yes
Pfkfb3	chr2:11471430-11553929	12.2555	15.6304	0.350931	2.05739	0.00065	0.0175212	yes
Phactr1	chr13:42680798-43138512	2.99148	1.7786	-0.750116	-3.11538	5e-05	0.00206941	yes
Phactr3	chr2:178118974-178338492	0.365675	0.193686	-0.916841	-2.19498	0.0001	0.00378497	yes
Phf19	chr2:34893754-34913976	0.81377	1.45071	0.834068	2.95616	5e-05	0.00206941	yes
Phf20	chr2:156196646-156309953	20.1795	16.5866	-0.282871	-1.71754	0.00255	0.0478248	yes
Phf21b	chr15:84785375-84856129	4.39262	3.23585	-0.440934	-2.40868	0.00025	0.00792299	yes
Phlda2	chr7:143501547-143502524	16.4335	40.1249	1.28786	6.2793	5e-05	0.00206941	yes
Phlda3	chr1:135766084-135769134	5.35187	11.4859	1.10175	5.53278	5e-05	0.00206941	yes
Phldb3	chr7:24611327-24629297	0.133184	0.31716	1.25179	2.57063	0.00015	0.00524282	yes
Phyhip	chr14:70457516-70468824	0.695586	1.19317	0.778505	2.52322	5e-05	0.00206941	yes
Pik3c2b	chr1:133046011-133108688	5.89575	4.42385	-0.414371	-2.41787	5e-05	0.00206941	yes
Pitx1	chr13:55825053-55831425	11.1424	14.0245	0.331885	2.0733	0.0011	0.0257548	yes
Pitx2	chr3:129199877-129219594	9.03551	11.9721	0.406001	2.14941	0.00015	0.00524282	yes
Pklr	chr3:89136141-89146594	5.14612	0.651175	-2.98237	-9.83948	5e-05	0.00206941	yes
Pkp2	chr16:16213344-16272712	10.9778	15.8217	0.527313	3.01625	5e-05	0.00206941	yes
Pla2g3	chr11:3488226-3494166	0.409591	0.171323	-1.25746	-2.53152	0.00015	0.00524282	yes
Plac1	chrX:53070001-53114405	5.66775	8.95805	0.660408	2.30453	0.0002	0.00658108	yes
Plch1	chr3:63696233-63850991	14.4766	11.3773	-0.347567	-2.07904	5e-05	0.00206941	yes
Plcxd3	chr15:4375490-4575579	0.47503	0.1852	-1.35893	-2.24034	0.00105	0.0249439	yes
Plekha2	chr8:25039143-25101811	8.05989	10.1382	0.330967	1.86413	0.0011	0.0257548	yes
Plekhg3	chr12:76533559-76579039	6.01139	7.69638	0.356481	2.11522	0.00025	0.00792299	yes
Plg	chr17:12378608-12419384	0.339223	0.61999	0.870012	2.13825	0.0005	0.0141296	yes
Plk2	chr13:110395043-110400843	16.195	19.9463	0.300573	1.75571	0.00265	0.0493204	yes
Plk3	chr4:117126812-117133952	2.70571	1.61497	-0.744504	-2.80469	5e-05	0.00206941	yes
Pmp22	chr11:62951192-63386069	55.3349	77.0508	0.477621	2.89351	5e-05	0.00206941	yes
Pnma2	chr14:66911207-66920061	1.47196	2.05326	0.48018	1.90962	0.001	0.0239508	yes
Podxl	chr6:31519492-31563937	78.0057	100.187	0.361044	2.18592	0.0001	0.00378497	yes
Popdc2	chr16:38362189-38378216	12.3139	17.4524	0.503135	2.73771	5e-05	0.00206941	yes
Pou3f2	chr4:22482094-22488366	10.2129	6.14779	-0.732247	-4.22083	5e-05	0.00206941	yes
Pou3f3	chr1:42697145-42700209	7.2288	3.2715	-1.1438	-6.36898	5e-05	0.00206941	yes
Pou3f4	chrX:110814464-110815550	3.12974	1.68979	-0.889197	-2.8197	5e-05	0.00206941	yes
Pou4f1	chr14:104462324-104467999	1.43634	0.995485	-0.528923	-1.96518	0.0012	0.0273938	yes
Ppm1k	chr6:57506501-57535426	1.57915	1.10944	-0.509319	-1.86107	0.00165	0.0351407	yes
Ppp1r9b	chr11:94991211-95006898	20.9836	17.2489	-0.282761	-1.85528	0.00215	0.042563	yes
Prdm12	chr2:31640036-31655795	1.4141	0.524754	-1.43017	-4.64265	5e-05	0.00206941	yes
Prdm13	chr4:21677479-21685963	1.13569	0.562047	-1.01481	-3.51793	5e-05	0.00206941	yes
Prdm16	chr4:154316124-154636873	0.943405	0.618688	-0.608667	-1.95698	0.0009	0.0223243	yes
Prdm6	chr18:53464545-53575857	4.79484	7.14705	0.575865	2.88952	5e-05	0.00206941	yes
Prdm8	chr5:98180868-98187448	1.72189	0.633717	-1.44208	-5.00589	5e-05	0.00206941	yes
Prkar2b	chr12:31958478-32061279	24.8644	19.7064	-0.335414	-1.97701	0.00085	0.0215599	yes
Prmt8	chr6:127689008-127769159	3.19039	2.00754	-0.668301	-2.62396	5e-05	0.00206941	yes
Prrx1	chr1:163245118-163313650	21.1686	16.4679	-0.362264	-2.14202	0.0001	0.00378497	yes
Prss41	chr17:23836784-23844156	0.91362	0.461563	-0.985068	-1.94003	0.0025	0.0473735	yes
Psd2	chr18:35964829-36014716	1.33877	0.68435	-0.968104	-3.60468	5e-05	0.00206941	yes
Ptchd2	chr4:148236856-148287965	0.388622	0.216866	-0.841567	-2.63436	5e-05	0.00206941	yes
Ptgs2	chr1:150100123-150108012	0.284881	0.53576	0.911229	2.07944	0.0006	0.0164465	yes
Ptk2b	chr14:66153256-66281052	0.858592	1.29865	0.596964	2.13448	0.0002	0.00658108	yes
Ptprn2	chr12:116485719-117337012	1.5825	0.96188	-0.718279	-2.88808	5e-05	0.00206941	yes
Ptprz1	chr6:22875501-23052916	3.93586	3.02734	-0.378631	-1.96396	0.00115	0.0265427	yes
Pxylp1	chr9:96823342-96889474	3.4997	2.53593	-0.464717	-1.9183	0.0009	0.0223243	yes
Pyy	chr11:102106675-102107776	1.47558	3.03594	1.04086	2.10401	0.00115	0.0265427	yes
Rab17	chr1:90958132-90969620	0.210605	0.463852	1.13912	1.93449	0.0018	0.037515	yes
Rbbp8nl	chr2:180277645-180289879	0.342169	0.608293	0.830059	2.19127	0.0004	0.0116647	yes
Rbm24	chr13:46418299-46431099	6.49933	8.54285	0.394425	2.13778	0.0003	0.00911227	yes
Rbp4	chr19:38116619-38125321	12.7215	28.1592	1.14634	5.27337	5e-05	0.00206941	yes
Rbpms	chr8:33782643-33929863	52.2388	67.5688	0.371234	2.22539	0.0001	0.00378497	yes
Rec8	chr14:55618165-55625395	2.99882	2.10463	-0.510828	-1.97207	0.00085	0.0215599	yes
Rem1	chr2:152627007-152635191	0.373319	0.674535	0.853484	1.90899	0.00205	0.040916	yes
Ret	chr6:118151747-118197744	3.74972	4.74514	0.339671	1.85392	0.0013	0.0291304	yes
Rfx3	chr19:27761720-28011166	12.0964	9.68587	-0.320625	-1.92009	0.00075	0.019602	yes
Rfx4	chr10:84756047-84906538	10.842	7.5444	-0.523159	-2.81782	5e-05	0.00206941	yes
Rgma	chr7:73310379-73419899	25.5718	20.9519	-0.287473	-1.88716	0.00245	0.0467291	yes
Rgs12	chr5:34949447-35033593	13.6821	10.3381	-0.40433	-2.34423	5e-05	0.00206941	yes
Rgs16	chr1:153740352-153745468	1.99558	1.29302	-0.626063	-2.16691	0.00045	0.0128408	yes
Rgs8	chr1:153653036-153697665	0.655156	0.376686	-0.798474	-2.43912	5e-05	0.00206941	yes
Rgs9	chr11:109225354-109298181	0.910641	0.656111	-0.472943	-1.75844	0.00195	0.0397343	yes
Rhag	chr17:40811148-40840754	3.53535	1.18325	-1.57909	-4.81201	5e-05	0.00206941	yes
Rhbdl3	chr11:80300911-80355986	1.23399	0.745601	-0.726855	-2.52529	0.0001	0.00378497	yes
Rhd	chr4:134864535-134896172	1.24667	0.504866	-1.30411	-2.873	5e-05	0.00206941	yes
Rhox5	chrX:37754607-37808878	3.13462	5.24506	0.742669	2.4122	5e-05	0.00206941	yes
Rimklb	chr6:122453608-122486305	15.6983	12.5329	-0.324885	-1.85364	0.001	0.0239508	yes
Ripply3	chr16:94328421-94336935	4.74136	6.529	0.461563	1.96717	0.0011	0.0257548	yes
Rmst	chr10:92081745-92165178	0.774478	0.430265	-0.848	-2.02821	0.00055	0.0153642	yes
Rnase4	chr14:51091076-51106151	2.64553	3.78546	0.516912	1.73088	0.0027	0.0499329	yes
Rnf128	chrX:139563339-139673145	5.90311	9.25773	0.649182	3.08525	5e-05	0.00206941	yes
Rnf144a	chr12:26306793-26415262	18.8473	15.3859	-0.292745	-1.76984	0.0024	0.0460762	yes
Rspo1	chr4:124986429-125009099	3.86809	2.4986	-0.630503	-2.84241	5e-05	0.00206941	yes
Rspo2	chr15:43020794-43170818	1.97321	1.09446	-0.850329	-2.83669	5e-05	0.00206941	yes
Rtn1	chr12:72211748-72409054	10.1711	6.76748	-0.587785	-2.25737	0.0001	0.00378497	yes
S100a10	chr3:93555116-93564645	37.6663	52.0687	0.467144	2.39464	5e-05	0.00206941	yes
S1pr3	chr13:51408617-51422797	12.3159	9.21687	-0.418177	-2.41077	5e-05	0.00206941	yes
Samd3	chr10:26229706-26272172	0.317642	0.632672	0.994057	2.01882	0.0012	0.0273938	yes
Satb1	chr17:51736186-51833290	13.0165	10.2285	-0.347739	-2.04651	0.0003	0.00911227	yes
Scarb1	chr5:125277086-125341094	17.0848	3.12589	-2.45038	-11.4112	5e-05	0.00206941	yes
Scd1	chr19:44394449-44407709	32.4914	20.0446	-0.696848	-4.22551	5e-05	0.00206941	yes
Scd2	chr19:44293675-44306862	322.539	254.994	-0.339007	-1.90324	0.001	0.0239508	yes
Scg3	chr9:75643365-75684056	1.69609	0.931474	-0.864628	-2.76044	5e-05	0.00206941	yes
Sclt1	chr3:41626704-41742514	8.47705	6.29563	-0.429212	-2.23127	0.00015	0.00524282	yes
Scn2b	chr9:45079182-45135606	1.85141	1.20633	-0.617997	-2.37516	0.00015	0.00524282	yes
Scrn1	chr6:54508815-54566382	3.64416	2.40659	-0.598598	-2.28677	0.00015	0.00524282	yes
Scube1	chr15:83602582-83725039	11.7456	9.60374	-0.290458	-1.81233	0.00225	0.0439472	yes
Scube2	chr7:109798690-109865679	4.6854	2.26815	-1.04666	-4.71317	5e-05	0.00206941	yes
Sel1l3	chr5:53107082-53213452	2.39677	3.13637	0.388002	1.7719	0.0027	0.0499329	yes
Sema3e	chr5:14025275-14256689	2.7693	3.82713	0.466741	2.32139	5e-05	0.00206941	yes
Sema5b	chr16:35541361-35664258	4.41285	3.19237	-0.46708	-2.49668	5e-05	0.00206941	yes
Sema6c	chr3:95160419-95174050	4.51947	3.3369	-0.437642	-2.26338	0.0001	0.00378497	yes
Serpine2	chr1:79794320-79858665	15.9464	23.3685	0.55134	3.08026	5e-05	0.00206941	yes
Serpinf1	chr11:75410028-75422623	18.078	14.2248	-0.345829	-1.89696	0.0017	0.0359436	yes
Serpinf2	chr11:75431735-75439501	0.957628	1.4728	0.621025	1.88054	0.00155	0.0334498	yes
Sesn2	chr4:132492806-132510456	6.68762	10.1693	0.60465	3.36158	5e-05	0.00206941	yes
Sfn	chr4:133600555-133602168	2.7662	3.91222	0.500084	2.1387	0.00105	0.0249439	yes
Sfrp1	chr8:23411501-23449632	56.6051	44.9784	-0.3317	-2.06508	0.0005	0.0141296	yes
Sfrp2	chr3:83766320-83774314	59.1413	43.2397	-0.451809	-2.90478	5e-05	0.00206941	yes
Sfrp5	chr19:42197970-42202252	5.16655	8.43387	0.706993	3.42445	5e-05	0.00206941	yes
Sgsm1	chr5:113243219-113310786	4.00317	3.02901	-0.4023	-1.92629	0.0009	0.0223243	yes
Sh3pxd2b	chr11:32347810-32428183	17.9312	13.8618	-0.371355	-2.34138	0.00015	0.00524282	yes
Sh3rf3	chr10:58813358-59138916	0.33617	0.579292	0.7851	2.4563	5e-05	0.00206941	yes
Sh3tc1	chr5:35697179-35729276	1.34194	1.99645	0.573116	2.44561	5e-05	0.00206941	yes
Six3	chr17:85620833-85626191	5.65087	4.26513	-0.405884	-2.07421	0.00045	0.0128408	yes
Six3os1	chr17:85601931-85618396	3.96738	2.79637	-0.50463	-2.04654	0.00035	0.0104785	yes
Six6	chr12:72939944-72944899	1.637	0.927785	-0.81919	-2.71031	5e-05	0.00206941	yes
Slc12a4	chr8:105943589-105966115	8.82842	11.1156	0.332359	1.93228	0.0012	0.0273937	yes
Slc13a4	chr6:35267952-35308126	2.17798	3.72513	0.774302	3.10302	5e-05	0.00206941	yes
Slc16a3	chr11:120948483-120959000	111.349	136.345	0.292177	1.81707	0.0021	0.0417429	yes
Slc16a6	chr11:109440077-109573329	4.33375	5.85895	0.435026	2.08908	0.0003	0.00911227	yes
Slc16a9	chr10:70245275-70285951	0.744698	1.3684	0.877761	2.54979	5e-05	0.00206941	yes
Slc19a2	chr1:164249045-164265385	3.72244	6.18314	0.732091	3.32548	5e-05	0.00206941	yes
Slc22a18	chr7:143473754-143499332	0.425181	0.864836	1.02435	1.95224	0.00095	0.0231711	yes
Slc25a37	chr14:69241850-69285103	33.6753	23.8654	-0.496769	-2.98465	5e-05	0.00206941	yes
Slc25a42	chr8:70184339-70212281	0.948957	1.4	0.561007	1.84244	0.0021	0.0417429	yes
Slc2a1	chr4:119108744-119137329	316.373	408.761	0.369634	2.19536	5e-05	0.00206941	yes
Slc2a2	chr3:28697902-28728360	1.22206	1.93842	0.665571	1.93532	0.00055	0.0153642	yes
Slc2a3	chr6:122727808-122742745	251.512	364.251	0.534305	3.03054	5e-05	0.00206941	yes
Slc2a4	chr11:69942285-69948190	3.05833	2.23235	-0.454185	-1.78092	0.00245	0.0467291	yes
Slc30a10	chr1:185447115-185468761	1.42623	0.859384	-0.730829	-2.60342	5e-05	0.00206941	yes
Slc35f2	chr9:53771534-53818161	3.61824	5.21374	0.527032	2.27398	0.00015	0.00524282	yes
Slc38a8	chr8:119479602-119501698	0.551193	0.142549	-1.9511	-3.46817	5e-05	0.00206941	yes
Slc39a4	chr15:76612382-76616852	1.08289	1.70341	0.653538	2.01157	0.0007	0.0185608	yes
Slc39a5	chr10:128395930-128401224	0.756158	1.62711	1.10555	2.98883	5e-05	0.00206941	yes
Slc40a1	chr1:45908069-45925594	3.25508	5.4681	0.748345	3.19729	5e-05	0.00206941	yes
Slc43a2	chr11:75531693-75577572	1.91513	2.71593	0.504001	2.48388	5e-05	0.00206941	yes
Slc46a3	chr5:147878440-147894802	0.502433	0.953726	0.924644	2.27897	0.0001	0.00378497	yes
Slc4a1	chr11:102348819-102365281	23.6632	11.8656	-0.995862	-5.88055	5e-05	0.00206941	yes
Slc7a8	chr14:54722214-54781886	0.804616	1.57273	0.966902	3.33938	5e-05	0.00206941	yes
Slc9a3r1	chr11:115163340-115181178	34.9126	45.2327	0.373618	2.35812	5e-05	0.00206941	yes
Slc9b2	chr3:135307699-135342767	1.57394	0.940312	-0.743172	-2.09167	0.0006	0.0164465	yes
Slco2a1	chr9:103008488-103087849	0.25557	0.477109	0.900601	2.18311	0.0003	0.00911227	yes
Slfn9	chr11:82980302-82991830	3.73099	1.85571	-1.00758	-4.15808	5e-05	0.00206941	yes
Slit1	chr19:41600256-41743856	4.55101	3.25306	-0.484391	-2.63468	5e-05	0.00206941	yes
Slitrk6	chr14:110748577-110755149	1.8163	1.25063	-0.538344	-1.85443	0.0019	0.0392076	yes
Smad6	chr9:63953075-64022059	10.9201	13.6841	0.325517	1.99701	0.00125	0.028314	yes
Smtnl2	chr11:72390113-72411713	21.4009	26.9934	0.334931	2.00835	0.0006	0.0164465	yes
Soat2	chr15:102150574-102163436	1.03237	2.03952	0.98227	3.01947	5e-05	0.00206941	yes
Socs1	chr16:10783808-10785536	1.91077	2.83149	0.567407	1.9506	0.0025	0.0473735	yes
Soga3	chr10:29143995-29199628	3.3068	2.52507	-0.38911	-1.95732	0.0015	0.0325632	yes
Sox1	chr8:12385770-12436732	15.358	12.2712	-0.323716	-2.03813	0.00095	0.0231711	yes
Sox10	chr15:79154912-79164490	8.4689	5.97417	-0.503437	-2.91987	5e-05	0.00206941	yes
Sox11	chr12:27334267-27342718	86.34	64.9732	-0.410185	-2.52691	5e-05	0.00206941	yes
Sox2	chr3:34560380-34677993	50.6663	41.5734	-0.285364	-1.77825	0.00255	0.0478248	yes
Sox5	chr6:143828424-144209568	2.93402	2.11738	-0.470593	-2.30765	5e-05	0.00206941	yes
Sox7	chr14:63943705-63950732	4.6136	6.05665	0.392628	1.93751	0.0013	0.0291304	yes
Sox8	chr17:25565892-25570686	1.8705	1.153	-0.698031	-2.60846	0.0001	0.00378497	yes
Sox9	chr11:112782209-112787757	21.1123	15.9972	-0.400269	-2.53555	5e-05	0.00206941	yes
Sp5	chr2:70474922-70477726	6.4122	8.73482	0.445957	2.38489	0.0001	0.00378497	yes
Sp6	chr11:97013568-97024738	6.21897	7.9747	0.358754	1.97687	0.0007	0.0185608	yes
Sphk1	chr11:116531910-116536675	0.561296	0.261172	-1.10376	-2.08361	0.00095	0.0231711	yes
Spin2c	chrX:153832292-153834240	11.1929	15.7912	0.496538	2.34629	5e-05	0.00206941	yes
Spink1	chr18:43728068-43737237	15.4038	27.054	0.812561	2.4584	5e-05	0.00206941	yes
Spint1	chr2:119237359-119249513	6.58272	9.83177	0.578766	2.97254	5e-05	0.00206941	yes
Spint2	chr7:29256329-29281977	27.2543	35.9869	0.400986	2.34852	5e-05	0.00206941	yes
Spock2	chr10:60106256-60133913	1.93102	1.21723	-0.66576	-2.74787	5e-05	0.00206941	yes
Spp2	chr1:88407018-88426438	1.43606	2.59506	0.853653	2.02244	0.0008	0.0206502	yes
Spta1	chr1:174172775-174248449	2.23146	1.37084	-0.702925	-3.31049	5e-05	0.00206941	yes
Srcin1	chr11:97509339-97575126	1.76842	1.34028	-0.399925	-1.98277	0.00115	0.0265427	yes
Srgap3	chr6:112717971-112947266	7.39236	4.3964	-0.749711	-4.39824	5e-05	0.00206941	yes
Srrm4	chr5:116438721-116591817	1.29804	0.669652	-0.954846	-3.94682	5e-05	0.00206941	yes
St14	chr9:31088589-31131799	3.83143	5.75412	0.586713	3.00259	5e-05	0.00206941	yes
St18	chr1:6487230-6860940	0.32184	0.107891	-1.57677	-3.03079	5e-05	0.00206941	yes
St6galnac3	chr3:153202508-153725133	6.1862	4.6747	-0.40418	-1.91204	0.001	0.0239508	yes
St8sia1	chr6:142814230-142964452	2.30895	1.54529	-0.579356	-2.66748	5e-05	0.00206941	yes
Stard8	chrX:99042580-99074728	12.123	16.1493	0.413726	2.49189	5e-05	0.00206941	yes
Stc2	chr11:31359440-31370061	3.99007	5.37183	0.428999	1.93669	0.0009	0.0223243	yes
Steap3	chr1:120226415-120271082	2.48439	1.62612	-0.611459	-2.30152	5e-05	0.00206941	yes
Stmn2	chr3:8509526-8561604	5.03838	3.06667	-0.716287	-2.67794	5e-05	0.00206941	yes
Stox2	chr8:47180047-47352348	16.3529	13.3367	-0.294141	-1.76418	0.0022	0.0432016	yes
Sv2b	chr7:75114894-75331419	0.51443	0.237638	-1.11421	-2.74575	5e-05	0.00206941	yes
Svep1	chr4:58042795-58206596	3.59618	4.58489	0.350422	2.02164	0.0003	0.00911227	yes
Svop	chr5:114026912-114091380	0.116053	0.326618	1.49282	2.8082	0.0001	0.00378497	yes
Syne2	chr12:75818317-76110928	5.19578	3.84216	-0.435425	-2.67601	5e-05	0.00206941	yes
Synpo2l	chr14:20659417-20668306	4.48428	6.11545	0.447581	2.43543	0.0001	0.00378497	yes
Syp	chrX:7638579-7653256	1.44858	0.906391	-0.676439	-2.18359	0.00035	0.0104785	yes
Syt11	chr3:88744700-88772599	12.9604	8.21526	-0.657727	-3.79139	5e-05	0.00206941	yes
Tagln	chr9:45863690-45936058	33.1733	51.5125	0.634899	2.73407	5e-05	0.00206941	yes
Tagln3	chr16:45711229-45724531	7.81806	5.73688	-0.446545	-1.82166	0.00235	0.0454748	yes
Tap1	chr17:34187555-34197225	0.237846	0.575801	1.27554	2.93857	5e-05	0.00206941	yes
Tbc1d16	chr11:119143042-119228499	18.5843	14.6354	-0.344615	-2.18093	0.0001	0.00378497	yes
Tbc1d9	chr8:83165351-83272940	2.79327	1.99266	-0.487257	-2.33352	5e-05	0.00206941	yes
Tbx20	chr9:24720811-24774303	12.2742	16.068	0.388567	2.25537	5e-05	0.00206941	yes
Tbx3	chr5:119670861-119684724	9.31569	11.4929	0.303013	1.80506	0.0016	0.0343765	yes
Tbx4	chr11:85890062-85916097	3.60089	6.46307	0.843868	4.10025	5e-05	0.00206941	yes
Tceal8	chrX:136168983-136172251	73.0194	89.2257	0.289178	1.79671	0.0017	0.0359436	yes
Tcfl5	chr2:180598221-180642691	3.44955	5.68295	0.720232	2.74169	5e-05	0.00206941	yes
Tdgf1	chr9:110939607-110946158	0.975835	1.61722	0.728807	1.96202	0.0013	0.0291304	yes
Tdh	chr14:63492346-63509092	1.53426	2.89053	0.913794	3.01579	5e-05	0.00206941	yes
Tdrd1	chr19:56826208-56870012	0.732841	0.406276	-0.85104	-2.45925	5e-05	0.00206941	yes
Tead4	chr6:128227142-128300813	3.72418	4.86421	0.385283	1.94594	0.00145	0.0318086	yes
Tek	chr4:94739288-94874976	11.0939	14.1454	0.350566	2.04326	0.0003	0.00911227	yes
Tfap2b	chr1:19208913-19238845	8.73135	4.84234	-0.850501	-4.4183	5e-05	0.00206941	yes
Tfcp2l1	chr1:118627944-118685168	0.884085	1.40137	0.664584	2.7042	5e-05	0.00206941	yes
Tfdp2	chr9:96196274-96323646	17.3012	13.7105	-0.335593	-2.02576	0.0007	0.0185608	yes
Tfrc	chr16:32608895-32632794	77.297	172.161	1.15528	7.33711	5e-05	0.00206941	yes
Tgfb2	chr1:186623185-186705992	16.1139	21.7315	0.431479	2.58385	5e-05	0.00206941	yes
Tgm1	chr14:55700008-55713492	0.85747	1.4119	0.719478	2.37547	5e-05	0.00206941	yes
Thbs4	chr13:92751585-92794818	4.28198	5.4746	0.354474	1.76194	0.00205	0.040916	yes
Timd2	chr11:46668959-46707104	0.231206	0.584278	1.33747	2.61612	0.0001	0.00378497	yes
Tinagl1	chr4:130165599-130175122	7.58527	9.99886	0.398563	2.11514	0.00015	0.00524282	yes
Tmem108	chr9:103482935-103761837	6.7162	8.38088	0.319457	1.81071	0.002	0.0404709	yes
Tmem132c	chr5:127241825-127565790	17.7126	13.2824	-0.415261	-2.57236	5e-05	0.00206941	yes
Tmem158	chr9:123259056-123260789	7.85796	10.8674	0.467777	2.41238	0.0002	0.00658108	yes
Tmem169	chr1:72284372-72302995	0.370827	0.197362	-0.909904	-1.85074	0.0025	0.0473735	yes
Tmem51	chr4:142030992-142088101	1.88558	3.29332	0.804538	3.04916	5e-05	0.00206941	yes
Tmem56	chr3:121202009-121263316	3.10019	2.15441	-0.525066	-2.23119	0.0003	0.00911227	yes
Tmem59l	chr8:70483866-70487358	1.91738	2.81685	0.554941	1.89156	0.0014	0.0309909	yes
Tmem88	chr11:69395790-69398234	17.9075	23.2595	0.377258	1.81071	0.0019	0.0392076	yes
Tmprss2	chr16:97564681-97611195	3.56106	5.73506	0.687502	3.13209	5e-05	0.00206941	yes
Tnc	chr4:63959784-64047015	6.20671	7.90612	0.349141	2.05657	0.00045	0.0128408	yes
Tnfrsf10b	chr14:69767471-69784411	6.3073	10.8879	0.78763	4.13002	5e-05	0.00206941	yes
Tnfsf18	chr1:161494656-161505290	1.36584	0.524511	-1.38074	-3.26359	5e-05	0.00206941	yes
Tnnc1	chr14:31208311-31211711	42.3051	56.9807	0.429643	2.33718	5e-05	0.00206941	yes
Tnnt2	chr1:135836333-135852268	37.8745	48.1185	0.345362	2.0952	0.0002	0.00658108	yes
Tnrc6b	chr15:80711312-80941086	7.85206	6.41792	-0.290965	-1.76747	0.0022	0.0432016	yes
Tpm1	chr9:67022592-67049213	227.513	288.085	0.340544	2.08252	0.0004	0.0116647	yes
Trap1a	chrX:139240225-139357738	1.20668	2.58059	1.09665	2.44752	5e-05	0.00206941	yes
Treml2	chr17:48300037-48312534	0.705572	0.392314	-0.846784	-2.63739	5e-05	0.00206941	yes
Trf	chr9:103208875-103230286	3.77261	6.17248	0.710285	2.97804	5e-05	0.00206941	yes
Trib3	chr2:152337424-152344060	0.813179	2.48349	1.61073	5.04875	5e-05	0.00206941	yes
Tril	chr6:53815467-53820825	13.1307	10.5051	-0.321862	-1.99219	0.00095	0.0231711	yes
Trim10	chr17:36869573-36877833	2.70052	1.91132	-0.498668	-1.86469	0.00135	0.0300205	yes
Trim16	chr11:62820252-62842948	1.36351	0.940447	-0.535906	-1.82644	0.00255	0.0478248	yes
Trp53i11	chr2:93187583-93201757	27.7898	22.7053	-0.291526	-1.82412	0.0023	0.0446848	yes
Trp53inp1	chr4:11156440-11174377	6.35669	9.89644	0.638634	3.386	5e-05	0.00206941	yes
Trps1	chr15:50654758-50890041	3.50692	2.48478	-0.497085	-2.58224	5e-05	0.00206941	yes
Ttr	chr18:20665249-20674326	13.192	28.1598	1.09397	5.09289	5e-05	0.00206941	yes
Tubb2b	chr13:34127007-34130354	53.1476	40.5904	-0.388864	-2.39838	5e-05	0.00206941	yes
Tubb3	chr8:123411563-123422010	21.117	13.4381	-0.652074	-3.73042	5e-05	0.00206941	yes
Txnip	chr3:96555767-96566801	12.9675	18.4804	0.511097	2.82801	5e-05	0.00206941	yes
Uba7	chr9:107975566-107984056	1.78717	1.21144	-0.56095	-1.99067	0.0004	0.0116647	yes
Ubash3a	chr17:31208065-31242403	0.331971	0.0998403	-1.73336	-3.22765	5e-05	0.00206941	yes
Ubc	chr5:125385964-125390017	16.6988	8.09696	-1.04429	-6.25569	5e-05	0.00206941	yes
Ube2l6	chr2:84798827-84810003	8.43847	6.00732	-0.490259	-1.98123	0.00075	0.019602	yes
Ucp2	chr7:100493357-100499629	24.0582	19.3025	-0.317742	-1.80685	0.00195	0.0397343	yes
Unc45b	chr11:82911252-82964850	7.02111	9.29698	0.405063	2.07915	0.00045	0.0128408	yes
Unc5a	chr13:54949431-55021385	1.9941	1.33678	-0.576978	-2.51437	0.0001	0.00378497	yes
Unc5b	chr10:60762594-60831581	13.949	17.2266	0.304475	1.91154	0.0009	0.0223243	yes
Uncx	chr5:139543897-139548178	4.0528	2.35836	-0.781136	-3.77625	5e-05	0.00206941	yes
Uty	chrY:1097143-1245738	3.68171	1.77641	-1.05141	-4.07215	5e-05	0.00206941	yes
Vash1	chr12:86678699-86695681	15.6687	11.5432	-0.440835	-2.73096	5e-05	0.00206941	yes
Vat1l	chr8:114205639-114374070	3.36277	2.28485	-0.557552	-2.41133	5e-05	0.00206941	yes
Vax1	chr19:59166186-59170029	0.872934	0.394289	-1.14662	-2.50252	0.00075	0.019602	yes
Vgll3	chr16:65815632-65863066	2.06147	2.96457	0.524152	1.97576	0.0008	0.0206502	yes
Wfdc1	chr8:119666364-119688020	1.7608	0.346174	-2.34666	-5.29412	5e-05	0.00206941	yes
Wfdc2	chr2:164562715-164568506	24.734	31.7714	0.36123	1.8391	0.00195	0.0397343	yes
Wnt2	chr6:17988939-18030445	7.55209	10.9236	0.532507	2.70581	5e-05	0.00206941	yes
Wnt6	chr1:74771891-74785319	12.9585	16.9112	0.384085	2.26572	0.00045	0.0128408	yes
Wnt7b	chr15:85535436-85593708	4.65977	3.42582	-0.44381	-2.23702	0.00045	0.0128408	yes
Wnt8b	chr19:44493471-44514273	2.66938	1.67556	-0.671863	-2.6508	5e-05	0.00206941	yes
Wscd1	chr11:71750702-71789646	6.45582	4.72366	-0.450696	-2.27055	0.00025	0.00792299	yes
Xist	chrX:103431516-103484957	58.2646	83.8084	0.524476	2.68119	5e-05	0.00206941	yes
Xkr7	chr2:153031851-153055775	0.515067	0.235346	-1.12998	-2.7449	0.00015	0.00524282	yes
Zbtb16	chr9:48654296-48835945	11.4621	8.89125	-0.36641	-2.18062	0.0002	0.00658108	yes
Zbtb44	chr9:31030643-31075885	7.99877	6.51113	-0.29687	-1.70712	0.0027	0.0499329	yes
Zbtb7b	chr3:89377645-89398779	1.12914	1.57796	0.482839	1.89063	0.00155	0.0334498	yes
Zbtb7c	chr18:75820177-76148564	0.326232	0.513754	0.65518	1.95392	0.00125	0.028314	yes
Zcchc18	chrX:136981115-137038302	3.90379	2.72731	-0.517397	-1.81406	0.00195	0.0397343	yes
Zeb2	chr2:44983511-45114084	10.9373	8.75712	-0.320726	-1.87984	0.00095	0.0231711	yes
Zfhx4	chr3:5177823-5415855	5.51882	3.77983	-0.546037	-3.19939	5e-05	0.00206941	yes
Zfp316	chr5:143249694-143270022	2.7808	2.04987	-0.43997	-2.27664	5e-05	0.00206941	yes
Zfp365	chr10:67886104-67912662	2.31129	3.8356	0.730755	3.28433	5e-05	0.00206941	yes
Zfp41	chr15:75616683-75625300	28.4671	23.3265	-0.287325	-1.77311	0.00215	0.042563	yes
Zfp536	chr7:37479108-37769752	0.774625	0.444845	-0.800196	-2.7457	0.0001	0.00378497	yes
Zfp663	chr2:165351296-165362119	0.361441	0.197377	-0.872805	-1.98801	0.00135	0.0300205	yes
Zfp783	chr6:47943174-47965299	1.59629	0.86388	-0.885825	-2.65212	5e-05	0.00206941	yes
Zfp811	chr17:32795675-32809931	5.46387	4.18513	-0.384651	-1.85432	0.00175	0.0366297	yes
Zic1	chr9:91360344-91365799	16.7092	8.83022	-0.920118	-5.46913	5e-05	0.00206941	yes
Zic4	chr9:91368971-91389348	1.14502	0.454549	-1.33287	-3.81017	5e-05	0.00206941	yes
Zkscan1	chr5:138085083-138107822	9.47916	7.03799	-0.429596	-2.51239	5e-05	0.00206941	yes
Zmat3	chr3:32334793-32367438	14.0332	18.5095	0.399424	2.38845	5e-05	0.00206941	yes
Zmat4	chr8:23669660-24063116	0.392028	0.178532	-1.13478	-2.38875	0.0002	0.00658108	yes
Zswim5	chr4:116877401-116989105	8.94605	6.81352	-0.392852	-2.25698	0.00025	0.00792299	yes

## Sheet: KO-NTD x KO-N
Gene symbol	Location	Value KO-NTD	Value KO-N	log2(fold_change)	Test value	p-value	q-value	Significant?
1700011H14Rik	chr14:49226358-49245428	4.37903	2.04006	-1.102	-3.52813	5e-05	0.00234952	yes
1810041L15Rik	chr15:84379202-84447097	0.446028	0.728084	0.706972	2.30944	0.00025	0.00929018	yes
2210011C24Rik	chr8:84010227-84011720	1.09692	0.355176	-1.62686	-3.19082	0.0001	0.00427185	yes
2510009E07Rik	chr16:21649044-21694665	8.98519	11.24	0.323018	1.90984	0.0009	0.0256562	yes
2610528J11Rik	chr4:118527274-118530217	2.95037	0.967591	-1.60843	-3.74365	5e-05	0.00234952	yes
2810459M11Rik	chr1:86045862-86055456	0.720192	0.336841	-1.09631	-2.88926	5e-05	0.00234952	yes
2900011O08Rik	chr16:13981701-14101494	0.425395	0.731698	0.782445	1.8219	0.00265	0.0577882	yes
2900092D14Rik	chr1:42700335-42703176	1.57179	3.50441	1.15676	3.37583	5e-05	0.00234952	yes
3632451O06Rik	chr14:49682018-49783367	16.8239	13.8535	-0.280259	-1.64595	0.0044	0.0829169	yes
4933402E13Rik	chrX:62283498-62292078	1.47803	0.241792	-2.61184	-5.17573	5e-05	0.00234952	yes
5031439G07Rik	chr15:84945719-84987971	13.0347	16.5663	0.345892	2.15627	0.0003	0.0108171	yes
5430431A17Rik	chr7:44484516-44485413	20.8709	14.022	-0.573799	-2.42938	0.0001	0.00427185	yes
5730457N03Rik	chr6:52308388-52318378	3.20958	1.97173	-0.702923	-2.07903	0.0004	0.0136779	yes
5930403L14Rik	chr4:154316124-154636873	1.0584	1.76757	0.739886	2.33386	0.00015	0.00598644	yes
6330403A02Rik	chr1:180432372-180483504	0.867265	1.305	0.589501	2.40215	5e-05	0.00234952	yes
9530082P21Rik	chr17:23749235-23754065	10.7961	13.1139	0.280588	1.6369	0.004	0.077484	yes
Abat	chr16:8513428-8621567	3.21249	4.14082	0.366222	1.80514	0.0018	0.0429846	yes
Abca4	chr3:122044459-122180061	2.02123	1.57717	-0.357902	-1.66009	0.00385	0.0760963	yes
Abcb1b	chr5:8798146-8866314	1.05709	0.606078	-0.802519	-2.47047	5e-05	0.00234952	yes
Abcc2	chr19:43782307-43838218	0.389159	0.0490961	-2.98668	-4.84743	5e-05	0.00234952	yes
Abcc9	chr6:142587861-142702274	0.896574	1.32615	0.564748	2.14811	0.0003	0.0108171	yes
Abhd8	chr8:71456699-71463657	13.1146	16.7888	0.35632	2.19363	0.00075	0.0220267	yes
Abra	chr15:41865292-41869720	1.50389	0.794374	-0.920807	-2.59355	5e-05	0.00234952	yes
Acat2	chr17:12943041-12960725	28.6281	36.8954	0.366008	2.21408	5e-05	0.00234952	yes
Acsf2	chr11:94557101-94601786	4.70056	6.07022	0.368916	1.9374	0.00105	0.0285361	yes
Acss1	chr2:150618110-150668932	0.929123	1.35066	0.539725	1.83137	0.0015	0.0370347	yes
Acss2	chr2:155518042-155562743	1.90207	2.61697	0.460328	1.76387	0.0024	0.0532939	yes
Acta2	chr19:34240335-34255373	128.611	103.865	-0.308302	-1.91848	0.0004	0.0136779	yes
Adap1	chr5:139271875-139325464	0.638428	0.370533	-0.784922	-1.96245	0.00145	0.0363548	yes
Adarb2	chr13:8202865-8768762	4.1369	3.24329	-0.351094	-1.77633	0.00195	0.0461131	yes
Adcyap1r1	chr6:55451977-55501455	2.20254	3.58553	0.703017	3.38956	5e-05	0.00234952	yes
Add2	chr6:86028680-86124409	1.6744	2.28832	0.450645	1.84592	0.0015	0.0370347	yes
Adgrb1	chr15:74516195-74589464	0.994138	1.32186	0.411056	1.92096	0.0039	0.076462	yes
Adgrg1	chr8:94977108-95014208	7.38538	10.2578	0.473975	2.75211	5e-05	0.00234952	yes
Adgrg3	chr8:95017691-95045249	1.02139	1.5927	0.640937	1.98541	0.00085	0.0245674	yes
Adgrv1	chr13:81095067-81633144	1.16917	1.46267	0.323126	1.70053	0.0027	0.0587028	yes
Aes	chr10:81559443-81566371	14.5998	19.5938	0.424449	2.64281	5e-05	0.00234952	yes
Aff3	chr1:38175990-38627244	7.58121	9.43224	0.315174	1.96803	0.00065	0.0198919	yes
Afp	chr5:90490713-90508907	40.6223	10.7638	-1.91608	-10.066	5e-05	0.00234952	yes
Agpat9	chr5:100846228-100899102	1.318	0.795954	-0.727598	-2.10887	0.0002	0.0076267	yes
Ahnak	chr19:8989283-9076926	10.0967	8.07845	-0.321727	-1.7492	0.00055	0.0175698	yes
AI661453	chr17:47412733-47470638	2.86749	2.16525	-0.405256	-2.15398	0.0004	0.0136779	yes
Ak1	chr2:32621757-32635058	14.7223	11.4923	-0.357336	-1.93453	0.001	0.0276414	yes
Akap5	chr12:76324890-76334151	3.31676	2.64366	-0.327239	-1.68129	0.0032	0.066497	yes
Akap6	chr12:52699382-53151015	0.360145	0.597738	0.730934	2.56849	5e-05	0.00234952	yes
Alas2	chrX:150547384-150570622	12.1231	18.3459	0.597702	3.2455	5e-05	0.00234952	yes
Aldh1a3	chr7:66390892-66427477	3.67472	6.03017	0.714564	3.53459	5e-05	0.00234952	yes
Aldh5a1	chr13:24905599-24939049	5.07896	6.24839	0.298951	1.63498	0.0037	0.073934	yes
Aldob	chr4:49535994-49549483	1.63729	0.0778765	-4.39398	-6.09748	5e-05	0.00234952	yes
Alx1	chr10:103007846-103028777	4.46927	5.95579	0.414253	1.8274	0.0018	0.0429846	yes
Alx3	chr3:107595030-107605875	2.13709	4.12626	0.949183	4.10334	5e-05	0.00234952	yes
Alx4	chr2:93642433-93681339	5.6255	8.58403	0.609675	3.65681	5e-05	0.00234952	yes
Amn	chr12:111271110-111276426	2.65426	0.248621	-3.41629	-6.87938	5e-05	0.00234952	yes
Amot	chrX:145446423-145487639	53.0743	41.2256	-0.364473	-2.27061	5e-05	0.00234952	yes
Ank1	chr8:22974835-23150497	1.82759	2.53099	0.469758	2.4822	5e-05	0.00234952	yes
Ankrd1	chr19:36111964-36119844	30.0808	19.964	-0.59144	-3.44588	5e-05	0.00234952	yes
Antxr1	chr6:87133852-87335775	3.89574	5.20873	0.419034	2.24621	0.00015	0.00598644	yes
Ap1m2	chr9:21295456-21312333	8.33254	6.20775	-0.424685	-1.90227	0.00075	0.0220267	yes
Apba2	chr7:64501705-64753876	4.44492	6.02194	0.438071	2.43438	5e-05	0.00234952	yes
Apela	chr8:65028416-65037336	13.6746	9.44234	-0.534287	-2.21932	0.0002	0.0076267	yes
Apoa1	chr9:46228629-46230469	21.3688	1.90546	-3.4873	-12.345	5e-05	0.00234952	yes
Apoa4	chr9:46240843-46243458	3.00587	0.159523	-4.23595	-8.80773	5e-05	0.00234952	yes
Apob	chr12:7977676-8016839	7.36464	0.903761	-3.0266	-14.5552	5e-05	0.00234952	yes
Apoc1	chr7:19689479-19692659	2.4282	1.026	-1.24286	-2.02321	0.00175	0.042136	yes
Apoc2,Apoc4-apoc2	chr7:19671578-19681460	8.45334	0.309603	-4.77103	-6.01483	5e-05	0.00234952	yes
Apoe	chr7:19696243-19699188	54.7109	28.1298	-0.959728	-5.90714	5e-05	0.00234952	yes
Apom	chr17:35128996-35131752	11.5642	1.54994	-2.89937	-7.81412	5e-05	0.00234952	yes
Aqp3	chr4:41092723-41098183	1.89656	1.0899	-0.799187	-2.25759	0.0003	0.0108171	yes
Aqp8	chr7:123462293-123468003	0.783236	0.292485	-1.42108	-2.50167	0.00015	0.00598644	yes
Arap2	chr5:62602445-62766177	1.21742	0.73906	-0.720058	-2.71528	5e-05	0.00234952	yes
Arhgap29	chr3:121953325-122016153	50.7909	41.061	-0.3068	-1.92513	0.0008	0.0233072	yes
Arhgap33	chr7:30522225-30535060	5.70238	7.1241	0.321144	1.92982	0.00125	0.0326322	yes
Arid3b	chr9:57790504-57834234	44.3258	36.8583	-0.266157	-1.70038	0.0045	0.0840404	yes
Arid3c	chr4:41723835-41731142	0.333165	0.141699	-1.23341	-2.13317	0.0011	0.0294553	yes
Arl4d	chr11:101665540-101667832	5.11891	3.67165	-0.479409	-1.84985	0.0016	0.0391718	yes
Arnt2	chr7:84246274-84410038	8.90708	10.8856	0.289392	1.76012	0.0018	0.0429846	yes
Ascl1	chr10:87491040-87493660	2.49847	4.68088	0.905734	3.93213	5e-05	0.00234952	yes
Astn1	chr1:158362303-158691786	1.27334	1.72753	0.440099	1.92012	0.0013	0.0336361	yes
AU015836	chrX:93968655-93975470	0.533491	0.281849	-0.920542	-2.09631	0.00075	0.0220267	yes
B3glct	chr5:149678256-149762599	7.27836	9.26245	0.347779	1.92647	0.00075	0.0220267	yes
B4galnt2	chr11:95863558-95914871	1.80734	0.839227	-1.10673	-3.84189	5e-05	0.00234952	yes
Barhl1	chr2:28907679-28916440	0.191017	0.357879	0.90577	2.18832	0.002	0.0469147	yes
Barx1	chr13:48663035-48666507	2.73434	6.03285	1.14165	4.90237	5e-05	0.00234952	yes
Basp1	chr15:25363276-25413764	102.915	124.217	0.2714	1.90511	0.00265	0.0577882	yes
BC024139	chr15:76101487-76126556	0.836716	1.28094	0.614388	1.94681	0.00115	0.0305694	yes
BC029722	chr2:155775343-155819203	4.08653	5.83766	0.514514	2.06691	0.00045	0.0148981	yes
Bcl11a	chr11:24078055-24173558	0.255329	0.53183	1.05861	1.79898	0.00235	0.0526653	yes
Bco1	chr8:117095864-117133720	0.634792	0.292572	-1.11749	-2.59858	0.0001	0.00427185	yes
Bhlhe22	chr3:18054324-18057514	0.219588	0.506476	1.2057	2.88288	5e-05	0.00234952	yes
Bhmt	chr13:93616890-93637758	0.109403	0.324333	1.56782	2.39983	0.0007	0.0209813	yes
Bmp2	chr2:133552158-133562896	6.94821	5.28122	-0.39577	-2.15606	0.0003	0.0108171	yes
Bmp5	chr9:75775364-75899017	10.0775	7.55924	-0.414821	-2.1139	0.00015	0.00598644	yes
Bmpr1b	chr3:141837135-142169228	2.07906	2.6976	0.375746	1.62533	0.004	0.077484	yes
Bnip3	chr7:138890835-138909506	100.213	83.2487	-0.267565	-1.64932	0.00405	0.0780375	yes
Boc	chr16:44485044-44558870	6.7884	8.26568	0.28406	1.71094	0.0041	0.0787925	yes
Brsk2	chr7:141949750-142004243	1.87749	2.59876	0.469017	2.17889	0.00045	0.0148981	yes
Bspry	chr4:62480066-62497298	1.71703	1.1492	-0.579287	-1.85431	0.0026	0.0569537	yes
Btbd17	chr11:114790668-114795892	2.41249	3.75004	0.636381	2.57383	0.0001	0.00427185	yes
C430049B03Rik	chrX:53053111-53057190	4.27683	3.08856	-0.469609	-1.93451	0.0008	0.0233072	yes
Cacna1g	chr11:94408390-94474198	2.41654	3.29491	0.447295	2.61732	5e-05	0.00234952	yes
Cacna1h	chr17:25370552-25433783	1.5195	1.91516	0.333866	1.73322	0.0038	0.0755179	yes
Cacng4	chr11:107734779-107794464	6.6793	9.46828	0.503406	2.02312	0.00145	0.0363548	yes
Cadm4	chr7:24482022-24504533	1.82354	2.91125	0.6749	2.71774	5e-05	0.00234952	yes
Car4	chr11:84957753-84966054	65.4569	33.698	-0.957882	-5.65366	5e-05	0.00234952	yes
Car7	chr8:104534699-104550343	3.33563	0.852795	-1.96769	-5.89158	5e-05	0.00234952	yes
Cbx7	chr15:79915806-79932646	1.98167	1.44715	-0.453496	-1.72718	0.00405	0.0780375	yes
Ccng1	chr11:40748551-40755286	54.3225	38.5022	-0.496612	-3.09342	5e-05	0.00234952	yes
Ccng2	chr5:93267572-93276231	12.702	15.6919	0.304958	1.67284	0.003	0.0637971	yes
Cd34	chr1:194938820-194976959	18.1612	22.4126	0.303451	1.77372	0.0025	0.0549284	yes
Cdh1	chr8:106603367-106670246	19.5735	14.7174	-0.411376	-2.50502	5e-05	0.00234952	yes
Cdhr2	chr13:54701462-54736662	0.531623	0.155904	-1.76974	-4.03866	5e-05	0.00234952	yes
Cdk5r2	chr1:74855028-74857732	0.258968	0.486991	0.911119	2.27708	0.0006	0.0188366	yes
Cdkl2	chr5:92006073-92043042	0.689486	0.446293	-0.627532	-1.65648	0.0044	0.0829169	yes
Cdkn1a	chr17:29090985-29100722	12.9689	9.50952	-0.447614	-2.35278	5e-05	0.00234952	yes
Cdkn2a	chr4:89274472-89294619	0.61091	0.144552	-2.07937	-2.25352	0.00095	0.0269234	yes
Cdx2	chr5:147300899-147307249	14.8798	7.92602	-0.908684	-4.99103	5e-05	0.00234952	yes
Cdx4	chrX:103321397-103330224	17.5838	8.79923	-0.998799	-4.91001	5e-05	0.00234952	yes
Celf3	chr3:94478294-94492198	0.95653	1.81451	0.923702	3.11956	5e-05	0.00234952	yes
Celsr2	chr3:108390847-108415494	6.39482	8.59929	0.427315	2.75306	5e-05	0.00234952	yes
Celsr3	chr9:108826319-108852969	0.513673	0.690311	0.426397	1.75396	0.0029	0.0619418	yes
Cenpv	chr11:62524943-62539261	5.16824	7.01945	0.441686	1.94212	0.0025	0.0549284	yes
Cep128	chr12:90998491-91384409	2.96744	3.77425	0.346973	1.76703	0.0012	0.0315531	yes
Cer1	chr4:82881750-82885151	0.999123	0.523706	-0.931904	-2.14249	0.00015	0.00598644	yes
Cerk	chr15:86139100-86186141	2.2914	3.28471	0.519537	2.46563	5e-05	0.00234952	yes
Cfc1	chr1:34535647-34544311	0.768849	0.264028	-1.54201	-2.3353	0.00055	0.0175698	yes
Cgn	chr3:94760069-94786515	3.96165	3.13749	-0.336488	-1.83565	0.0015	0.0370347	yes
Cgnl1	chr9:71626506-71771602	21.0433	17.093	-0.299948	-1.88904	0.00135	0.0345008	yes
Chd3	chr11:69343272-69369426	14.1537	17.6949	0.322154	2.06254	0.0003	0.0108171	yes
Chrna3	chr9:55011342-55026559	0.355298	0.86235	1.27924	3.05564	5e-05	0.00234952	yes
Chrna4	chr2:181022310-181039177	1.55641	2.81881	0.856862	3.78659	5e-05	0.00234952	yes
Chrna6	chr8:27403211-27413944	0.464032	0.254534	-0.866367	-1.76179	0.00305	0.0644838	yes
Cited1	chrX:102247377-102252181	25.7372	18.8557	-0.448853	-2.20763	0.0001	0.00427185	yes
Ckb	chr12:111669354-111672338	37.4161	56.1244	0.584969	3.80514	5e-05	0.00234952	yes
Cldn2	chrX:139800807-139811388	1.7883	0.358515	-2.31848	-6.03879	5e-05	0.00234952	yes
Cldn6	chr17:23679364-23682446	63.6278	43.7523	-0.540297	-3.24184	5e-05	0.00234952	yes
Cldn7	chr11:69964778-69967886	16.3153	12.5385	-0.379858	-1.82461	0.0018	0.0429846	yes
Clic5	chr17:44188571-44280168	0.780519	0.442227	-0.819645	-2.51663	0.00015	0.00598644	yes
Clic6	chr16:92498146-92541241	4.25978	2.29038	-0.895189	-4.41652	5e-05	0.00234952	yes
Clip2	chr5:134489382-134552434	6.39922	8.17728	0.353726	2.22155	0.00015	0.00598644	yes
Clip3	chr7:30291752-30308367	20.3818	25.6241	0.330222	2.08644	0.0003	0.0108171	yes
Clmp	chr9:40685963-40784046	6.24138	7.75524	0.313307	1.69854	0.0035	0.0708118	yes
Clu	chr14:65968482-65981545	7.1903	5.55168	-0.373128	-1.72078	0.0032	0.066497	yes
Cmah	chr13:24327403-24477289	24.5383	20.2637	-0.276137	-1.6652	0.0039	0.076462	yes
Cntln	chr4:84884308-85131921	1.73748	2.26331	0.38144	1.64439	0.00435	0.0824011	yes
Cntn2	chr1:132509424-132542940	0.257348	0.493891	0.940474	3.14747	5e-05	0.00234952	yes
Cobll1	chr2:65088338-65238626	8.28487	5.67515	-0.545821	-3.08636	5e-05	0.00234952	yes
Col11a1	chr3:114030539-114220326	4.81406	6.0848	0.337956	2.02036	0.0004	0.0136779	yes
Col15a1	chr4:47208011-47313165	1.23523	2.00942	0.701995	3.254	5e-05	0.00234952	yes
Col23a1	chr11:51289919-51583925	4.95247	6.21203	0.326917	1.96639	0.00105	0.0285361	yes
Col26a1	chr5:136741763-136883107	16.1065	20.4498	0.344442	2.19152	0.00015	0.00598644	yes
Col3a1	chr1:45311537-45349706	54.309	70.7639	0.381822	2.3894	0.0001	0.00427185	yes
Col4a6	chrX:141165402-141474076	6.07948	4.96802	-0.291278	-1.7272	0.0024	0.0532939	yes
Col9a1	chr1:24177609-24252738	5.81677	7.6901	0.402785	2.33454	5e-05	0.00234952	yes
Colec10	chr15:54410773-54466358	1.75618	1.27106	-0.466404	-1.70914	0.0039	0.076462	yes
Cotl1	chr8:119809213-119840579	40.1751	48.6424	0.275912	1.7747	0.0027	0.0587028	yes
Cped1	chr6:21985909-22255606	2.35552	3.03618	0.366207	1.67246	0.00355	0.0714266	yes
Cplx2	chr13:54371348-54383917	3.58301	4.49212	0.326225	1.84148	0.0013	0.0336361	yes
Cpm	chr10:117629499-117687352	6.29144	4.9344	-0.350516	-1.90127	0.0014	0.0355913	yes
Cpn1	chr19:43956307-43986520	4.06985	2.53531	-0.682812	-2.64213	5e-05	0.00234952	yes
Cpt1c	chr7:44959371-44974851	4.07335	3.13466	-0.377905	-1.69382	0.0045	0.0840404	yes
Cpz	chr5:35502217-35525626	1.47575	2.10021	0.50909	1.74849	0.0039	0.076462	yes
Crabp2	chr3:87948692-87953372	189.226	226.694	0.260636	1.64791	0.0045	0.0840404	yes
Creb3l1	chr2:91982327-92024170	6.62638	5.06023	-0.389018	-2.01144	0.00065	0.0198919	yes
Creb3l3	chr10:81084332-81098872	0.543009	0.0891157	-2.60722	-4.52163	5e-05	0.00234952	yes
Crispld2	chr8:119992469-120052793	1.5003	2.12385	0.501425	2.03848	0.00075	0.0220267	yes
Crym	chr7:120186383-120201988	1.3699	2.49001	0.862082	2.41287	0.0002	0.0076267	yes
Csf2rb	chr15:78325989-78351001	0.788306	1.7655	1.16325	4.2643	5e-05	0.00234952	yes
Cspg5	chr9:110243782-110262576	0.341891	0.528175	0.627479	1.74862	0.0035	0.0708118	yes
Ctsc	chr7:88278092-88310875	6.07591	4.10562	-0.565502	-2.36974	0.0001	0.00427185	yes
Ctsh	chr9:90054266-90076095	4.96233	1.54547	-1.68297	-5.65195	5e-05	0.00234952	yes
Cubn	chr2:13276337-13491876	6.26489	0.508722	-3.62234	-15.0814	5e-05	0.00234952	yes
Cxcl12	chr6:117168534-117181368	42.7336	52.655	0.301199	1.6958	0.0033	0.0675156	yes
Cyp11a1	chr9:58015016-58027023	0.567514	1.11509	0.974431	2.21214	0.0004	0.0136779	yes
Cyp1b1	chr17:79706952-79715041	3.29397	4.24494	0.365915	1.74054	0.0028	0.0600701	yes
Cyp26b1	chr6:84571413-84593908	6.16578	8.61277	0.482194	2.76901	5e-05	0.00234952	yes
Cyp46a1	chr12:108334380-108362234	0.339647	0.594025	0.80649	1.78739	0.0039	0.076462	yes
Cyr61	chr3:145646970-145649985	17.3623	13.5814	-0.354326	-1.9608	0.0005	0.0163674	yes
D030045P18Rik	chr10:45807703-45852018	0.489068	0.853163	0.802787	1.72634	0.0033	0.0675156	yes
D430019H16Rik	chr12:105453855-105493095	2.75976	4.04833	0.552784	2.88463	5e-05	0.00234952	yes
Dab2	chr15:6299788-6440709	31.4431	21.7634	-0.530837	-3.21126	5e-05	0.00234952	yes
Dach1	chr14:97786845-98169765	11.6889	15.0582	0.365409	2.21817	0.0001	0.00427185	yes
Dach2	chrX:113297509-113836386	1.50494	2.16795	0.526619	1.8294	0.0015	0.0370347	yes
Dact2	chr17:14195229-14203831	5.9268	4.40349	-0.428608	-2.31018	0.00025	0.00929018	yes
Dbx1	chr7:49631498-49636835	3.04443	5.40454	0.828003	3.71118	5e-05	0.00234952	yes
Dcc	chr18:71253631-72351069	0.708193	1.17277	0.72771	2.94736	5e-05	0.00234952	yes
Dchs1	chr7:105752988-105787550	8.46804	10.2001	0.268484	1.71897	0.0042	0.0803961	yes
Dclk1	chr3:55242525-55539068	3.02173	4.92919	0.705979	3.1506	5e-05	0.00234952	yes
Dclk2	chr3:86786149-86920884	3.66859	4.65346	0.343075	1.77448	0.00305	0.0644838	yes
Dcx	chrX:143855841-143933219	0.575602	1.43227	1.31516	4.42769	5e-05	0.00234952	yes
Dcxr	chr11:120725372-120727281	3.63434	2.43292	-0.579002	-1.76422	0.0039	0.076462	yes
Ddit4	chr10:59949674-59951770	28.4508	34.6862	0.285894	1.72197	0.00305	0.0644838	yes
Ddr2	chr1:169969408-170088944	4.68592	6.05448	0.369672	2.09706	5e-05	0.00234952	yes
Degs1	chr1:182275769-182282759	52.2144	42.7852	-0.287338	-1.74644	0.00275	0.0594351	yes
Depdc7	chr2:104721786-104742801	2.13682	1.41787	-0.591737	-1.72587	0.00345	0.0702883	yes
Dgkk	chrX:6873483-6948363	5.61374	4.0206	-0.481551	-2.62221	5e-05	0.00234952	yes
Dio3	chr12:110279229-110281097	1.6419	1.1048	-0.571579	-1.72027	0.00385	0.0760963	yes
Dixdc1	chr9:50662752-50727984	4.60659	6.36801	0.467144	2.58992	5e-05	0.00234952	yes
Dmbx1	chr4:115915118-115939926	2.87219	3.99325	0.475413	2.21845	0.00035	0.0123749	yes
Dmgdh	chr13:93674435-93752823	0.486142	0.252399	-0.945674	-2.03763	0.0007	0.0209813	yes
Dmrt2	chr19:25672410-25678991	2.25124	3.16445	0.491233	1.98436	0.0007	0.0209813	yes
Dmrta2	chr4:109978024-109983684	2.41185	3.63752	0.592815	2.83267	5e-05	0.00234952	yes
Dnm1	chr2:32308470-32353329	2.89103	4.05082	0.486633	2.53013	5e-05	0.00234952	yes
Dpep1	chr8:123186234-123201813	0.652593	1.15544	0.824192	2.23072	0.0003	0.0108171	yes
Dpp4	chr2:62330072-62412231	2.56934	0.894327	-1.52252	-5.44115	5e-05	0.00234952	yes
Dpysl2	chr14:66802863-66868600	27.279	33.0612	0.277345	1.72676	0.00265	0.0577882	yes
Dpysl3	chr18:43320978-43438286	28.3991	34.4409	0.278276	1.72196	0.00285	0.0610529	yes
Dpysl4	chr7:139086000-139101791	4.17438	6.76907	0.697397	3.51193	5e-05	0.00234952	yes
Draxin	chr4:148098436-148130698	2.80991	3.99135	0.50635	2.64748	5e-05	0.00234952	yes
Dsc2	chr18:20030797-20059505	9.95305	7.32132	-0.443036	-2.46298	5e-05	0.00234952	yes
Dsg2	chr18:20558115-20604526	7.59756	5.56518	-0.449109	-2.57337	5e-05	0.00234952	yes
Dtx4	chr19:12466335-12501996	13.941	20.7099	0.570993	3.61508	5e-05	0.00234952	yes
Dysf	chr6:84008597-84211059	4.48781	3.61133	-0.313483	-1.76476	0.0023	0.0518639	yes
E2f2	chr4:136172273-136196056	3.5841	4.68256	0.385688	2.10648	0.0004	0.0136779	yes
Ebf1	chr11:44618099-45008096	1.9511	2.78108	0.511355	2.24592	0.0002	0.0076267	yes
Ebf2	chr14:67233291-67430952	2.6876	4.01115	0.577699	2.78665	5e-05	0.00234952	yes
Ebf3	chr7:137193670-137314445	4.53481	6.73045	0.569662	3.14119	5e-05	0.00234952	yes
Ecscr	chr18:35713088-35721491	10.9971	8.4187	-0.385455	-1.7248	0.00355	0.0714266	yes
Eda2r	chrX:97333840-97377209	6.56957	3.98309	-0.721911	-3.12158	5e-05	0.00234952	yes
Efnb3	chr11:69554091-69560237	21.6638	26.7818	0.305966	1.9169	0.00095	0.0269234	yes
Egr2	chr10:67537868-67542188	1.86849	0.919292	-1.02328	-3.41235	5e-05	0.00234952	yes
Eid1	chr2:125627446-125724148	47.3926	58.5233	0.30435	1.87219	0.00145	0.0363548	yes
Elavl2	chr4:91250766-91399984	8.27139	10.8262	0.38833	2.03976	0.00055	0.0175698	yes
Elavl3	chr9:22015004-22052023	0.895754	2.4387	1.44494	6.29118	5e-05	0.00234952	yes
Elavl4	chr4:110203736-110351911	2.49013	5.3458	1.10218	4.67447	5e-05	0.00234952	yes
Elovl4	chr9:83778691-83806305	6.70956	8.5327	0.346784	1.71566	0.0031	0.0650687	yes
Emb	chr13:117220572-117274415	80.298	49.5725	-0.695823	-4.33687	5e-05	0.00234952	yes
Emx2	chr19:59458689-59465357	3.28532	4.26158	0.375353	1.69195	0.00395	0.0769247	yes
Enpep	chr3:129269176-129332749	0.82231	0.49611	-0.729022	-2.10883	0.00045	0.0148981	yes
Epas1	chr17:86753863-86833410	8.8	6.98964	-0.332285	-1.98464	0.001	0.0276414	yes
Epha3	chr16:63545217-63864157	0.816679	1.51922	0.895488	2.93328	5e-05	0.00234952	yes
Epha8	chr4:136929418-136956816	0.481081	0.696552	0.53395	1.86906	0.00435	0.0824011	yes
Erdr1	chrY:90785441-90816465	145.823	112.99	-0.368022	-2.36683	5e-05	0.00234952	yes
Esx1	chrX:137115396-137120326	0.380644	0.173823	-1.13082	-1.8727	0.00225	0.0510526	yes
Etv2	chr7:30633615-30635852	4.84909	2.33577	-1.05381	-3.61191	5e-05	0.00234952	yes
Etv4	chr11:101769741-101785310	9.47036	7.35112	-0.365456	-1.99428	0.00065	0.0198919	yes
Evx1	chr6:52308388-52318378	4.49241	2.65975	-0.756197	-3.04134	5e-05	0.00234952	yes
Eya4	chr10:23104167-23349903	1.55057	2.18178	0.492705	1.84898	0.0013	0.0336361	yes
Ezr	chr17:6738130-6782780	39.4398	32.4843	-0.279908	-1.79042	0.0028	0.0600701	yes
F11r	chr1:171437560-171464593	27.7951	22.2751	-0.3194	-1.9115	0.00065	0.0198919	yes
F2rl1	chr13:95511729-95525240	2.37133	1.46608	-0.693734	-2.27594	0.0002	0.0076267	yes
Fabp7	chr10:57784922-57788450	6.61937	12.5133	0.918697	3.2245	5e-05	0.00234952	yes
Fam101a	chr5:125003474-125012547	0.838062	1.44334	0.784279	2.26438	0.00045	0.0148981	yes
Fam110c	chr12:31073967-31079940	0.403727	0.213166	-0.921404	-1.8563	0.00205	0.0475515	yes
Fam117b	chr1:59913005-59985348	14.6215	17.6698	0.273193	1.70203	0.0031	0.0650687	yes
Fam131b	chr6:42315304-42324640	1.7129	2.45409	0.518743	2.21357	0.0003	0.0108171	yes
Fam167a	chr14:63436393-63465502	1.07306	1.46934	0.453436	1.70157	0.00445	0.0836428	yes
Fam171a2	chr11:102436980-102447663	11.5588	14.1656	0.293398	1.95363	0.0033	0.0675156	yes
Fam181a	chr12:103314958-103317065	3.44254	5.19338	0.593201	2.43428	0.0001	0.00427185	yes
Fap	chr2:62500935-62574021	0.913636	1.48197	0.697829	2.00443	0.00045	0.0148981	yes
Fat3	chr9:15910192-16378231	2.07238	2.61813	0.337246	1.94658	0.0008	0.0233072	yes
Fbxo32	chr15:58175878-58214892	3.71003	2.9654	-0.3232	-1.69354	0.00395	0.0769247	yes
Fbxo44	chr4:148152798-148160094	2.4228	3.52544	0.541126	1.90669	0.00135	0.0345008	yes
Fdps	chr3:89093587-89101967	60.5103	75.6345	0.321864	1.98082	0.00055	0.0175698	yes
Fendrr	chr8:121054881-121083110	4.47464	2.81316	-0.669581	-2.88821	5e-05	0.00234952	yes
Fev	chr1:74881508-74885408	0.717408	0.336614	-1.0917	-2.18156	0.0011	0.0294553	yes
Fez1	chr9:36843658-36878640	6.18659	9.9289	0.682491	3.03884	5e-05	0.00234952	yes
Fga	chr3:83026152-83033617	0.994733	0.0935749	-3.41012	-5.87542	5e-05	0.00234952	yes
Fgb	chr3:83042304-83049790	2.16291	0.915328	-1.24061	-3.51547	5e-05	0.00234952	yes
Fgf3	chr7:144838611-144843348	3.30986	2.14611	-0.625047	-2.12272	0.00075	0.0220267	yes
Fgf4	chr7:144861385-144865243	0.534018	0.297943	-0.84185	-1.88306	0.00165	0.0401261	yes
Fgfbp3	chr19:36917549-36919599	9.95776	12.8648	0.36954	2.00611	0.0006	0.0188366	yes
Fgg	chr3:83007895-83015049	1.35597	0.291495	-2.21778	-4.30398	5e-05	0.00234952	yes
Fkbp5	chr17:28398752-28486149	18.9513	23.3788	0.302906	1.88753	0.0011	0.0294553	yes
Fmn2	chr1:174501824-174822729	1.77455	2.55731	0.527174	2.61489	5e-05	0.00234952	yes
Fmo1	chr1:162829560-162866548	5.61525	3.91464	-0.52047	-2.20259	0.00015	0.00598644	yes
Fmo4	chr1:162793882-162812549	0.291061	0.090149	-1.69094	-2.02806	0.0037	0.073934	yes
Fmr1nb	chrX:68761838-68804560	1.35855	0.249268	-2.4463	-2.47537	0.0001	0.00427185	yes
Fn1	chr1:71585472-71653234	119.971	91.5292	-0.390381	-2.25304	5e-05	0.00234952	yes
Folr1	chr7:101858330-101870788	2.7219	1.02327	-1.41143	-3.74709	5e-05	0.00234952	yes
Foxd2	chr4:114906279-114908898	4.2968	5.89608	0.456493	2.42499	0.0001	0.00427185	yes
Foxd4	chr19:24898964-24901309	0.405391	0.144955	-1.48371	-2.78592	5e-05	0.00234952	yes
Foxe3	chr4:114925146-114926013	0.511417	1.1013	1.10663	2.28206	0.00145	0.0363548	yes
Foxf1	chr8:121084385-121088154	22.2141	15.554	-0.514188	-3.13059	5e-05	0.00234952	yes
Foxh1	chr15:76668223-76669948	5.63267	3.25247	-0.792283	-3.1906	5e-05	0.00234952	yes
Foxi2	chr7:135410366-135413615	3.87031	5.03663	0.380009	1.74051	0.004	0.077484	yes
Foxj1	chr11:116330703-116335354	0.498828	0.756456	0.600714	1.84373	0.00315	0.0659282	yes
Foxp2	chr6:14901348-15441977	2.79293	3.99882	0.517797	2.5369	5e-05	0.00234952	yes
Frem2	chr3:53513937-53657355	14.0813	11.5367	-0.287547	-1.79766	0.0024	0.0532939	yes
Gabrp	chr11:33550780-33578957	0.135806	0.39224	1.53019	2.63719	0.00015	0.00598644	yes
Galnt16	chr12:80518989-80603896	4.82822	6.76797	0.487231	2.70956	5e-05	0.00234952	yes
Gas1	chr13:60174404-60177535	47.5517	62.904	0.403657	2.76874	5e-05	0.00234952	yes
Gas6	chr8:13465373-13494535	4.94629	2.99206	-0.725211	-3.30349	5e-05	0.00234952	yes
Gcnt1	chr19:17326140-17372844	6.03372	4.34641	-0.473223	-2.34321	0.00015	0.00598644	yes
Gdap1	chr1:17145372-17164270	0.294143	0.529624	0.84845	1.97073	0.001	0.0276414	yes
Gdf11	chr10:128884545-128891718	6.00293	7.65178	0.350129	1.80751	0.00325	0.0673439	yes
Gimap6	chr6:48701582-48708244	2.11206	3.15964	0.581108	1.93601	0.00115	0.0305694	yes
Gipc2	chr3:152093840-152165900	0.925159	0.347763	-1.4116	-2.7555	0.0001	0.00427185	yes
Gjb1	chrX:101376375-101385629	0.458286	0.174882	-1.38987	-1.9466	0.00065	0.0198919	yes
Gjb2	chr14:57098601-57104702	1.15671	0.704799	-0.714739	-2.00337	0.0007	0.0209813	yes
Gm10768	chr19:43838802-43840845	0.715831	0.101532	-2.81769	-3.5057	0.00015	0.00598644	yes
Gm16551	chr9:74848436-74852872	0.139672	0.732501	2.39078	4.41118	5e-05	0.00234952	yes
Gm1673	chr5:33983473-33985006	21.0673	29.9134	0.505789	2.10527	0.00095	0.0269234	yes
Gm20362	chr6:79032041-79035869	2.13109	1.35887	-0.649188	-1.82312	0.00235	0.0526653	yes
Gm3002	chr14:3814912-3830681	36.023	27.0618	-0.41266	-2.57929	5e-05	0.00234952	yes
Gm4737	chr16:46152990-46155077	4.38699	9.11067	1.05433	4.54052	5e-05	0.00234952	yes
Gm5088	chr14:89896223-89899447	2.72066	3.91972	0.526795	2.26981	0.00015	0.00598644	yes
Gm5779	chr10:75352054-75352961	38.5994	19.9392	-0.952968	-4.42698	5e-05	0.00234952	yes
Gm8580	chr10:93641048-93745972	20.3946	37.717	0.88703	4.19864	5e-05	0.00234952	yes
Gnaq	chr19:16132830-16387453	19.0354	23.3216	0.292982	1.79445	0.00175	0.042136	yes
Gpm6b	chrX:166238942-166389033	2.72605	4.71225	0.789607	2.99395	5e-05	0.00234952	yes
Gpr155	chr2:73341505-73386480	0.837438	0.520782	-0.685304	-1.96939	0.0009	0.0256562	yes
Gpr50	chrX:71663666-71669257	3.8546	5.73202	0.572461	2.46848	5e-05	0.00234952	yes
Gprin1	chr13:54736672-54749669	2.26871	3.04707	0.425553	2.15155	0.00055	0.0175698	yes
Gramd1b	chr9:40297906-40455764	1.57614	1.07197	-0.556136	-1.95808	0.00065	0.0198919	yes
Grb7	chr11:98446833-98455373	12.0354	8.97879	-0.422693	-2.31409	0.0001	0.00427185	yes
Gria3	chrX:41401300-41678601	2.81456	2.02345	-0.476089	-1.9113	0.001	0.0276414	yes
Grin3a	chr4:49661610-49845769	0.704813	0.502111	-0.489234	-1.70212	0.0038	0.0755179	yes
Gstm5	chr3:107877229-107898685	35.1773	45.2239	0.362442	1.79141	0.002	0.0469147	yes
Gstm7	chr3:107926333-107931745	0.678251	1.37271	1.01713	2.31549	0.00055	0.0175698	yes
Gstt1	chr10:75783812-75798584	2.44538	1.30351	-0.907657	-2.25548	0.0006	0.0188366	yes
Gypc	chr18:32528319-32560034	5.85638	7.6183	0.379459	1.84962	0.00145	0.0363548	yes
Hand1	chr11:57828712-57832147	51.3551	35.7197	-0.523785	-3.29391	5e-05	0.00234952	yes
Hap1	chr11:100347326-100356141	1.95976	2.81783	0.523907	2.41465	5e-05	0.00234952	yes
Hapln1	chr13:89540635-89611832	63.9734	52.3366	-0.289653	-1.84602	0.00165	0.0401261	yes
Has2	chr15:56665626-56694546	22.9219	18.6444	-0.29799	-1.81565	0.0022	0.050231	yes
Hba-x	chr11:32276599-32278115	1231.27	1761.81	0.516905	3.13276	5e-05	0.00234952	yes
Hbb-bh1	chr7:103841637-103843162	939.984	1203.06	0.355998	2.14877	0.0001	0.00427185	yes
Hbb-y	chr7:103851753-103853207	842.74	1655.12	0.973775	5.64115	5e-05	0.00234952	yes
Hdac9	chr12:34047581-34917095	2.19874	2.87063	0.384689	1.68129	0.0029	0.0619418	yes
Hemgn	chr4:46393988-46404183	2.02845	3.0285	0.578227	2.14099	0.0002	0.0076267	yes
Hes5	chr4:154960922-154962371	14.1977	23.6937	0.738849	4.34896	5e-05	0.00234952	yes
Hesx1	chr14:27000361-27002325	1.12683	0.619705	-0.862618	-1.77682	0.0031	0.0650687	yes
Heyl	chr4:123233555-123249870	0.698334	1.52469	1.12653	4.27689	5e-05	0.00234952	yes
Hhex	chr19:37434840-37440731	5.17461	3.84023	-0.430258	-1.77086	0.00215	0.0495555	yes
Hist2h2be	chr3:96221120-96223738	0.794844	1.36222	0.777212	2.02872	0.00105	0.0285361	yes
Hkdc1	chr10:62383136-62422457	0.959349	0.47217	-1.02275	-3.10427	5e-05	0.00234952	yes
Hmgcs1	chr13:119690350-119708260	88.5804	109.659	0.307961	1.95611	0.00075	0.0220267	yes
Hnf1b	chr11:83850868-83905917	2.22428	1.235	-0.848826	-3.22296	5e-05	0.00234952	yes
Hnf4a	chr2:163547187-163572907	1.35239	0.34641	-1.96495	-6.0616	5e-05	0.00234952	yes
Hoxa7	chr6:52215623-52218573	8.72797	6.37358	-0.453541	-2.20953	0.0002	0.0076267	yes
Hoxc10	chr15:102966795-102971897	5.30302	10.302	0.958036	4.73475	5e-05	0.00234952	yes
Hoxc8	chr15:102990538-102994254	11.8387	8.07026	-0.552821	-3.01081	5e-05	0.00234952	yes
Hoxd1	chr2:74762979-74765142	6.86732	4.55843	-0.591211	-2.66811	5e-05	0.00234952	yes
Hoxd10	chr2:74691890-74695106	1.96134	3.73881	0.930737	3.23439	5e-05	0.00234952	yes
Hoxd11	chr2:74679557-74687016	1.01926	2.68107	1.39529	5.16056	5e-05	0.00234952	yes
Hoxd13	chr2:74668309-74671599	1.36058	2.29096	0.751732	2.42478	5e-05	0.00234952	yes
Hpgd	chr8:56294551-56321046	0.497397	1.02743	1.04657	2.14328	0.0007	0.0209813	yes
Hpn	chr7:31098724-31115326	2.75843	1.82033	-0.599647	-2.0009	0.0009	0.0256562	yes
Hpse2	chr19:42788594-43388355	0.0885046	0.30787	1.7985	2.42349	0.0018	0.0429846	yes
Icam4	chr9:21029372-21030531	0.239976	0.680135	1.50293	2.07436	0.0015	0.0370347	yes
Idh1	chr1:65158615-65186479	30.3896	41.6478	0.454664	2.77868	5e-05	0.00234952	yes
Idi1	chr13:8885605-8892396	52.284	63.0152	0.269331	1.68531	0.00395	0.0769247	yes
Ifi30	chr8:70762772-70766663	12.4955	8.74883	-0.514245	-2.26208	5e-05	0.00234952	yes
Ifitm1	chr7:140967428-140969827	56.5507	33.4356	-0.75816	-3.80337	5e-05	0.00234952	yes
Igdcc3	chr9:65141188-65185870	75.4957	107.762	0.513378	3.3554	5e-05	0.00234952	yes
Igf2r	chr17:12682405-12868143	69.2043	57.2517	-0.273544	-1.64227	0.00395	0.0769247	yes
Igfbp1	chr11:7197786-7202546	0.390461	0.164147	-1.25019	-1.81864	0.0043	0.0818799	yes
Igsf1	chrX:49782536-49797745	1.54095	0.961942	-0.679801	-1.78186	0.0028	0.0600701	yes
Ihh	chr1:74945317-74951651	1.09556	0.491015	-1.15783	-3.22451	5e-05	0.00234952	yes
Ildr2	chr1:166254138-166316832	8.69842	11.8493	0.445981	2.74006	5e-05	0.00234952	yes
Insm1	chr2:146221996-146225018	1.54384	3.10566	1.00838	4.63405	5e-05	0.00234952	yes
Irf6	chr1:193153111-193172035	2.06607	1.46758	-0.49345	-1.87984	0.0012	0.0315531	yes
Irgq	chr7:24530647-24538600	4.76048	5.86512	0.301053	1.7219	0.0037	0.073934	yes
Islr2	chr9:58196296-58208808	0.183164	0.356326	0.960065	2.04644	0.00215	0.0495555	yes
Itgb8	chr12:119162802-119238276	2.54933	3.54017	0.473703	1.88167	0.0012	0.0315531	yes
Itih2	chr2:10094590-10130683	0.521906	1.0084	0.950208	2.62167	5e-05	0.00234952	yes
Jakmip2	chr18:43531407-43687773	1.96128	2.69859	0.460409	2.00238	0.00045	0.0148981	yes
Jam2	chr16:84774122-84826375	2.58042	4.07122	0.657854	3.0328	5e-05	0.00234952	yes
Jund	chr8:70697738-70700616	28.0616	34.4875	0.29748	1.97997	0.0015	0.0370347	yes
Kank4	chr4:98754891-98817537	1.63949	2.17007	0.404502	1.84249	0.00175	0.042136	yes
Kbtbd11	chr8:15011024-15033332	7.11614	9.20443	0.371233	2.27486	0.00015	0.00598644	yes
Kcns3	chr12:11090201-11150842	0.58881	0.338364	-0.799226	-1.67945	0.0043	0.0818799	yes
Kdr	chr5:75933269-75978428	22.3867	18.2921	-0.291418	-1.8123	0.00155	0.0381399	yes
Kel	chr6:41686329-41704325	1.16337	1.76481	0.601198	1.9722	0.00085	0.0245674	yes
Khdrbs3	chr15:68928419-69093518	25.9545	31.7153	0.289195	1.81011	0.00155	0.03814	yes
Kif19a	chr11:114765388-114790575	0.175591	0.49758	1.50271	3.982	5e-05	0.00234952	yes
Kif5c	chr2:49619313-49774778	7.33667	9.27616	0.338402	2.03415	0.00075	0.0220267	yes
Kifc2	chr15:76660640-76668196	1.13066	0.792903	-0.511942	-1.77762	0.00385	0.0760963	yes
Kit	chr5:75574986-75656721	11.0937	9.06305	-0.291673	-1.71889	0.0028	0.0600701	yes
Klb	chr5:65348410-65384003	0.582241	0.181852	-1.67886	-3.6018	5e-05	0.00234952	yes
Klf1	chr8:84901927-84905295	2.64844	3.77961	0.513094	2.01527	0.0011	0.0294553	yes
Klf13	chr7:63886350-63938915	14.1582	17.199	0.280689	1.7954	0.0025	0.0549284	yes
Klf6	chr13:5861488-5870393	21.8601	17.4155	-0.327925	-2.00476	0.00065	0.0198919	yes
Klk1b22	chr7:44112682-44116876	1.69634	0.80079	-1.08293	-2.04831	0.00135	0.0345008	yes
Krt18	chr15:102028215-102032026	86.4242	59.7728	-0.531946	-3.32711	5e-05	0.00234952	yes
Krt19	chr11:100140810-100145919	31.7787	24.2137	-0.392234	-2.29457	0.0001	0.00427185	yes
Krt8	chr15:101996710-102004342	114.902	79.2237	-0.536402	-3.37219	5e-05	0.00234952	yes
L1td1	chr4:98726753-98738486	1.36506	0.669937	-1.02687	-3.29127	5e-05	0.00234952	yes
Lad1	chr1:135818597-135833341	5.24792	3.76102	-0.480624	-2.53202	5e-05	0.00234952	yes
Lama5	chr2:180176372-180225859	14.5662	11.9725	-0.2829	-1.82049	0.0022	0.050231	yes
Lamc3	chr2:31887280-31946535	0.401679	0.684184	0.76834	2.66992	5e-05	0.00234952	yes
Lars2	chr9:123366939-123462664	61.5293	86.2426	0.487127	3.02377	5e-05	0.00234952	yes
Lax1	chr1:133679028-133690108	0.293503	0.122902	-1.25586	-1.9676	0.0009	0.0256562	yes
Lemd3	chr10:120923410-120979330	3.65348	4.61148	0.33596	1.77491	0.0033	0.0675156	yes
Lgmn	chr12:102394097-102439697	22.7879	16.8036	-0.439492	-2.53414	5e-05	0.00234952	yes
Lhfpl4	chr6:113168086-113195384	1.30767	2.09966	0.683162	2.94294	5e-05	0.00234952	yes
Lhx1	chr11:84519378-84525534	1.87512	1.18036	-0.667753	-2.42763	5e-05	0.00234952	yes
Lhx2	chr2:38339280-38369737	7.87645	11.3866	0.531715	3.04859	5e-05	0.00234952	yes
Lhx9	chr1:138825185-138847579	0.552528	1.6075	1.5407	3.78629	5e-05	0.00234952	yes
Lin28a	chr4:134003329-134018816	235.443	192.723	-0.288851	-1.72919	0.00225	0.0510526	yes
Lix1l	chr3:96601132-96629819	12.3546	15.7814	0.353179	1.95965	0.00065	0.0198919	yes
Llgl2	chr11:115824057-115855780	12.1675	9.41316	-0.370277	-2.2726	0.00015	0.00598644	yes
Lmo1	chr7:109138564-109175207	2.72915	4.08508	0.581912	1.82914	0.00355	0.0714266	yes
Lmo7	chr14:101729927-101934693	4.3117	3.47404	-0.311645	-1.71218	0.00275	0.0594351	yes
Lonrf2	chr1:38794508-38821215	1.30684	2.01446	0.624312	2.40105	5e-05	0.00234952	yes
Lpar3	chr3:146220960-146286214	4.29009	3.07775	-0.479133	-1.90023	0.0011	0.0294553	yes
Lpin3	chr2:160880669-160906000	0.913095	0.571568	-0.67584	-2.09755	0.00045	0.0148981	yes
Lrp2	chr2:69424334-69586067	8.90432	6.11732	-0.541607	-3.34258	5e-05	0.00234952	yes
Lrrc16b	chr14:55491092-55508264	1.63745	2.10665	0.3635	1.78404	0.00405	0.0780375	yes
Lrrc4b	chr7:44442486-44463344	5.04195	6.51742	0.370321	2.05469	0.00145	0.0363548	yes
Lrrn1	chr6:107529725-107570228	7.17753	12.6323	0.815556	4.53886	5e-05	0.00234952	yes
Lrrn4	chr2:132868515-132880862	10.1261	6.74964	-0.585191	-3.21388	5e-05	0.00234952	yes
Lrtm1	chr14:28904942-29721864	0.733895	1.12197	0.612389	2.11868	0.00035	0.0123749	yes
Lsr	chr7:30957769-30973469	26.0511	20.636	-0.336181	-2.09164	0.0007	0.0209813	yes
Ly75	chr2:60293759-60383231	8.62667	6.7707	-0.349498	-2.00372	0.00035	0.0123749	yes
Lyve1	chr7:110850606-110862953	0.885323	0.473525	-0.902762	-2.26603	0.00025	0.00929018	yes
Mageb16	chrX:79623230-79671435	0.341765	0.121033	-1.4976	-1.72403	0.0022	0.050231	yes
Map1a	chr2:121289601-121351013	1.93179	2.53634	0.392805	2.10754	0.0003	0.0108171	yes
Map1lc3a	chr2:155276363-155278073	15.0337	19.0933	0.344871	1.923	0.0023	0.0518639	yes
Map2	chr1:66175328-66442583	3.91152	5.6467	0.529679	2.76713	5e-05	0.00234952	yes
Map6	chr7:99267446-99337137	2.20677	3.15738	0.516794	2.36943	0.0002	0.0076267	yes
Mapk8ip1	chr2:92383675-92401263	18.9576	22.948	0.275595	1.80004	0.0034	0.0693667	yes
Mapk8ip2	chr15:89453910-89462447	1.8182	2.39287	0.396237	1.75319	0.00445	0.0836428	yes
Mapt	chr11:104231435-104332089	0.576406	0.882276	0.614146	2.03741	0.001	0.0276414	yes
Marcks	chr10:37133242-37138926	204.805	284.933	0.476372	2.89023	5e-05	0.00234952	yes
Mcoln2	chr3:146149832-146195512	0.577744	0.0762983	-2.92071	-3.94118	5e-05	0.00234952	yes
Mdfi	chr17:47815327-47834691	13.3149	16.5803	0.316425	1.7962	0.0041	0.0787925	yes
Megf10	chr18:57133089-57297467	1.19863	1.7039	0.507457	2.12287	0.0003	0.0108171	yes
Megf6	chr4:154170712-154275721	7.52836	9.10453	0.274249	1.69892	0.0033	0.0675156	yes
Meox1	chr11:101877509-101894354	17.8835	21.6785	0.277641	1.71125	0.0045	0.0840404	yes
Meox2	chr12:37108545-37179528	2.66145	3.90233	0.552122	2.23387	0.0002	0.0076267	yes
Metrn	chr17:25794570-25797045	62.2401	87.4327	0.490329	3.19203	5e-05	0.00234952	yes
Mfap4	chr11:61485443-61488704	15.1047	20.5494	0.444103	2.41587	0.0001	0.00427185	yes
Mfng	chr15:78755882-78773445	5.53499	7.41433	0.421734	1.92464	0.00165	0.0401261	yes
Mfsd7c	chr12:85746538-85813585	1.00851	0.664694	-0.601471	-1.73886	0.0037	0.073934	yes
Mgat3	chr15:80173720-80215519	4.81009	6.39052	0.409871	2.30408	5e-05	0.00234952	yes
Mgst3	chr1:167372383-167393797	19.4582	25.7189	0.402451	1.78933	0.0024	0.0532939	yes
Miat	chr5:112213227-112228948	2.76196	4.50771	0.706702	3.97406	5e-05	0.00234952	yes
Mir6236	chr9:110281286-110281409	1693.37	2534.85	0.582005	2.5491	5e-05	0.00234952	yes
Mir6240	chr5:114851947-114852064	599.486	893.387	0.575558	1.94687	0.001	0.0276414	yes
Mira	chr6:52214491-52215288	40.3003	29.616	-0.444413	-2.04203	0.0005	0.0163674	yes
Mirlet7e	chr17:17830351-17830444	15.9545	0	#NAME?	#NAME?	0.00135	0.0345008	yes
Mixl1	chr1:180693047-180697034	0.934225	0.356389	-1.39032	-2.94196	5e-05	0.00234952	yes
Mlc1	chr15:88955883-88978553	0.224975	0.504968	1.16643	2.236	0.0007	0.0209813	yes
Mllt6	chr11:97663411-97685458	6.5522	8.05258	0.297472	1.87934	0.0025	0.0549284	yes
Mmp9	chr2:164948218-164955849	1.86426	0.861212	-1.11417	-3.68379	5e-05	0.00234952	yes
Mmrn1	chr6:60944316-60989378	1.64251	2.2236	0.43699	1.76789	0.0023	0.0518639	yes
Morc4	chrX:139821634-139871654	10.025	7.2314	-0.471248	-2.6794	5e-05	0.00234952	yes
Mpp7	chr18:7347961-7626863	3.81171	2.89924	-0.394764	-1.79027	0.00235	0.0526653	yes
Mrc1	chr2:14229413-14332023	0.506443	0.187281	-1.4352	-3.43518	5e-05	0.00234952	yes
Msi1	chr5:115429684-115454202	57.8146	75.9099	0.392854	2.57797	5e-05	0.00234952	yes
Mstn	chr1:53061662-53068079	0.117221	0.316717	1.43396	2.14839	0.00185	0.0440342	yes
Msx3	chr7:140046156-140049088	4.225	6.54337	0.631082	2.91131	5e-05	0.00234952	yes
Mttp	chr3:138089854-138143388	4.86105	3.218	-0.595104	-2.81453	5e-05	0.00234952	yes
Muc13	chr16:33794036-33819927	0.446443	0.114183	-1.96713	-3.48013	5e-05	0.00234952	yes
Mvd	chr8:122433595-122443422	12.6842	15.7077	0.308438	1.76785	0.0032	0.066497	yes
Myb	chr10:21124929-21160984	0.848341	1.25293	0.562593	1.82752	0.0023	0.0518639	yes
Mycl	chr4:122995930-123002480	16.9308	21.3471	0.334389	2.13057	0.0003	0.0108171	yes
Myh3	chr11:67078299-67102291	0.167859	0.319648	0.929238	2.53976	0.00055	0.0175698	yes
Myo16	chr8:10153922-10633950	0.492116	0.717844	0.544673	1.92517	0.00185	0.0440342	yes
Myo6	chr9:80165033-80311729	5.21431	3.77773	-0.464958	-2.61048	5e-05	0.00234952	yes
Myog	chr1:134290003-134292548	0.745978	1.82472	1.29047	3.63036	5e-05	0.00234952	yes
Myt1	chr2:181763331-181827775	0.132015	0.394348	1.57877	3.67672	5e-05	0.00234952	yes
Naaa	chr5:92257659-92278181	8.99877	5.73652	-0.649553	-3.1281	5e-05	0.00234952	yes
Nabp1	chr1:51469487-51478399	15.2868	11.5791	-0.400766	-2.20563	0.00025	0.00929018	yes
Nbeal1	chr1:60180598-60334705	3.19574	2.49543	-0.356863	-1.92615	0.00125	0.0326322	yes
Ncald	chr15:37366174-37792428	4.06876	5.29379	0.379712	1.81107	0.00175	0.042136	yes
Necab2	chr8:119446718-119472635	5.08164	6.96597	0.455031	2.36458	0.00015	0.00598644	yes
Nefl	chr14:68083883-68087737	3.19472	4.29536	0.427088	1.97497	0.00125	0.0326322	yes
Nefm	chr14:68119544-68131371	2.02065	3.25828	0.68929	3.01916	5e-05	0.00234952	yes
Nell2	chr15:95219439-95528252	6.40012	9.05085	0.499954	2.63449	5e-05	0.00234952	yes
Nepn	chr10:52391607-52404604	11.4072	6.52327	-0.806275	-3.79728	5e-05	0.00234952	yes
Nes	chr3:87971092-87980451	20.8125	27.379	0.395619	2.51071	0.0001	0.00427185	yes
Neurod1	chr2:79452640-79456636	0.83311	1.86915	1.1658	3.38789	5e-05	0.00234952	yes
Neurod4	chr10:130268151-130280240	1.0736	2.7302	1.34656	4.11329	5e-05	0.00234952	yes
Neurog1	chr13:56250497-56252163	2.12736	4.47767	1.07368	4.41649	5e-05	0.00234952	yes
Neurog2	chr3:127633144-127635631	2.96013	5.0999	0.784808	3.55445	5e-05	0.00234952	yes
Nfasc	chr1:132564689-132741797	0.585873	0.894474	0.610452	2.55903	5e-05	0.00234952	yes
Nfib	chr4:82290172-82505779	0.84706	1.21546	0.520967	2.08976	0.00025	0.00929018	yes
Ngfr	chr11:95568820-95587698	5.03041	6.70098	0.413696	2.35081	0.0004	0.0136779	yes
Nhlh1	chr1:172052291-172057596	0.531372	1.60936	1.59869	4.49494	5e-05	0.00234952	yes
Nhlh2	chr3:102010144-102015492	0.40729	1.31907	1.69539	4.39326	5e-05	0.00234952	yes
Nkd2	chr13:73819327-73847631	2.93031	4.37635	0.578673	2.7936	5e-05	0.00234952	yes
Nkx1-2	chr7:132596238-132599637	4.8102	2.9483	-0.706217	-3.03054	5e-05	0.00234952	yes
Nkx3-2	chr5:41761482-41764220	0.721706	1.37428	0.929188	2.68582	0.00015	0.00598644	yes
Nkx6-1	chr5:101659196-101664711	7.30934	9.18643	0.329763	1.83786	0.0044	0.0829169	yes
Nmnat2	chr1:152955100-153119261	1.27005	1.93229	0.605426	2.36896	5e-05	0.00234952	yes
Nova2	chr7:18925887-18965319	2.74076	3.85931	0.493765	2.87527	5e-05	0.00234952	yes
Npl	chr1:153503015-153549714	5.98662	4.34409	-0.462688	-1.7498	0.00205	0.0475515	yes
Npr2	chr4:43631934-43651240	1.9088	2.65091	0.47382	1.96291	0.00135	0.0345008	yes
Nptx2	chr5:144545886-144557478	5.63427	4.28771	-0.394023	-1.88655	0.0016	0.0391718	yes
Nr2e1	chr10:42561970-42583588	1.66641	2.8639	0.78124	3.0518	5e-05	0.00234952	yes
Nr2f1	chr13:78188972-78236564	33.7083	47.4938	0.494638	3.27236	5e-05	0.00234952	yes
Nr2f2	chr7:70351949-70411146	40.0182	48.472	0.276495	1.72873	0.0025	0.0549284	yes
Nrarp	chr2:25180757-25183332	14.9003	21.626	0.537419	3.30068	5e-05	0.00234952	yes
Nrep	chr18:33437018-33464029	94.4683	115.127	0.28532	1.80155	0.00195	0.0461131	yes
Nrk	chrX:138914429-139009090	6.3234	4.52513	-0.482742	-2.69132	5e-05	0.00234952	yes
Nsg2	chr11:32000418-32059211	7.77638	9.87484	0.344658	1.76003	0.00275	0.0594351	yes
Ntf3	chr6:126101411-126166744	1.15417	1.78599	0.629863	1.674	0.0035	0.0708118	yes
Ntm	chr9:28995963-29963129	0.967269	1.46919	0.603032	1.75425	0.0031	0.0650687	yes
Ntn1	chr11:68209363-68386826	16.2875	20.4472	0.328142	2.10903	0.00055	0.0175698	yes
Nudt4	chr10:95547006-95564167	63.8611	83.858	0.393011	2.46384	5e-05	0.00234952	yes
Nup62cl	chrX:140007672-140062568	8.18546	5.39845	-0.600519	-2.16941	0.00015	0.00598644	yes
Nxf3	chrX:136072098-136085255	0.80917	0.468215	-0.789271	-1.89466	0.0021	0.0485567	yes
Nxf7	chrX:135579786-135593855	3.87486	1.13374	-1.77306	-5.4893	5e-05	0.00234952	yes
Ocln	chr13:100497366-100552498	3.16496	2.24925	-0.492741	-1.89947	0.0012	0.0315531	yes
Olig2	chr16:91225549-91228677	2.45638	4.57544	0.897377	3.95982	5e-05	0.00234952	yes
Olig3	chr10:19356538-19358604	2.4066	4.07221	0.758815	3.10998	5e-05	0.00234952	yes
Onecut1	chr9:74861920-74889647	0.629886	1.05752	0.747523	2.27822	0.00105	0.0285361	yes
Onecut2	chr18:64340363-64398488	1.00352	1.77432	0.822192	3.79573	5e-05	0.00234952	yes
Oxct1	chr15:4020110-4155344	9.84715	13.0743	0.408953	2.30994	5e-05	0.00234952	yes
P3h3	chr6:124841094-124857687	3.30046	4.53371	0.458028	2.30371	0.0001	0.00427185	yes
P4ha2	chr11:54100923-54131667	17.6425	13.9697	-0.336757	-1.97149	0.0009	0.0256562	yes
Pag1	chr3:9687481-9833679	1.95838	2.49808	0.351159	1.74027	0.00205	0.0475515	yes
Pamr1	chr2:102550020-102643040	0.546866	0.253457	-1.10945	-2.40785	5e-05	0.00234952	yes
Pantr1	chr1:42648199-42694825	3.85564	9.45208	1.29366	3.5299	5e-05	0.00234952	yes
Pax1	chr2:147364993-147375048	4.77363	8.28837	0.796	4.17242	5e-05	0.00234952	yes
Pax3	chr1:78101266-78197136	6.80699	8.78847	0.368595	2.05878	0.0004	0.0136779	yes
Pbx4	chr8:69832703-69872292	1.37162	2.15455	0.651498	2.05097	0.0011	0.0294553	yes
Pcdh1	chr18:38196693-38209762	8.30092	6.43828	-0.366595	-2.16365	0.00015	0.00598644	yes
Pcdh17	chr14:84443562-84537060	1.08793	1.44674	0.411222	1.85164	0.0014	0.0355913	yes
Pcdh7	chr5:57718020-58132240	9.91093	8.16202	-0.280094	-1.66026	0.00375	0.0748305	yes
Pcdh8	chr14:79766771-79771312	3.78687	5.50489	0.539708	3.00809	5e-05	0.00234952	yes
Pcgf5	chr19:36379066-36456204	13.812	8.09276	-0.77122	-3.40075	5e-05	0.00234952	yes
Pde2a	chr7:101421690-101512829	4.36715	5.72069	0.389496	2.08016	0.0004	0.0136779	yes
Pdgfc	chr3:81036415-81214031	8.60639	11.6577	0.437799	2.53244	5e-05	0.00234952	yes
Pdzk1	chr3:96829825-96870926	4.1	2.67147	-0.617992	-2.54545	5e-05	0.00234952	yes
Peg12	chr7:62461870-62464510	16.7075	20.6614	0.306438	1.92106	0.00175	0.042136	yes
Pfn2	chr3:57841894-57847757	32.2512	39.4706	0.291427	1.74732	0.002	0.0469147	yes
Phactr3	chr2:178118974-178338492	0.193389	0.374958	0.955226	2.24289	0.00015	0.00598644	yes
Phf19	chr2:34893754-34913976	1.44856	1.01054	-0.519486	-1.87386	0.0012	0.0315531	yes
Phf2	chr13:48801749-48870885	10.0002	12.0938	0.274235	1.76608	0.0033	0.0675156	yes
Phf21b	chr15:84785375-84856129	3.23119	4.12131	0.351038	1.92396	0.00235	0.0526653	yes
Phlda2	chr7:143501547-143502524	40.0686	13.7844	-1.53944	-7.40749	5e-05	0.00234952	yes
Phldb3	chr7:24611327-24629297	0.316718	0.127796	-1.30936	-2.65277	0.0001	0.00427185	yes
Phox2b	chr5:67094396-67099126	1.95364	3.13429	0.681979	2.74208	5e-05	0.00234952	yes
Pkhd1l1	chr15:44457552-44597135	0.235738	0.357109	0.599182	1.82869	0.0024	0.0532939	yes
Pklr	chr3:89136141-89146594	0.650169	1.07359	0.72355	2.04677	0.0004	0.0136779	yes
Pkp2	chr16:16213344-16272712	15.798	11.8799	-0.411218	-2.42143	5e-05	0.00234952	yes
Pla1a	chr16:38396116-38433145	0.398846	0.0554099	-2.84762	-2.81713	0.00135	0.0345008	yes
Pla2g12b	chr10:59403684-59421976	1.10179	0.231598	-2.25016	-3.59759	5e-05	0.00234952	yes
Pla2g7	chr17:43568450-43612201	6.52174	4.80362	-0.441136	-1.82373	0.0015	0.0370347	yes
Plac1	chrX:53070001-53114405	8.9446	5.06602	-0.820164	-2.76871	5e-05	0.00234952	yes
Plaur	chr7:24462499-24475873	1.92989	1.24546	-0.631847	-1.8028	0.00335	0.0684424	yes
Plbd1	chr6:136612070-136661893	0.704868	0.36051	-0.967314	-2.11101	0.00055	0.0175698	yes
Plcxd3	chr15:4375490-4575579	0.184953	0.502185	1.44106	2.39059	0.00045	0.0148981	yes
Plekhg3	chr12:76533559-76579039	7.68513	5.98047	-0.36181	-2.20105	5e-05	0.00234952	yes
Plg	chr17:12378608-12419384	0.619007	0.213539	-1.53546	-3.43538	5e-05	0.00234952	yes
Plk3	chr4:117126812-117133952	1.61247	2.71064	0.749361	2.78642	5e-05	0.00234952	yes
Pln	chr10:53278080-53379851	1.57427	2.9191	0.89084	1.7079	0.0043	0.0818799	yes
Plod2	chr9:92538800-92608427	34.4047	28.7016	-0.261475	-1.61502	0.00415	0.0796483	yes
Pmp22	chr11:62951192-63386069	76.9276	58.2082	-0.402279	-2.46192	5e-05	0.00234952	yes
Pnma2	chr14:66911207-66920061	2.05009	1.51978	-0.431819	-1.73243	0.0021	0.0485567	yes
Pnmal1	chr7:16959794-16962320	0.138625	0.353385	1.35005	2.18096	0.0009	0.0256562	yes
Pnmal2	chr7:16944681-16948828	0.32704	0.525887	0.685286	1.98827	0.0006	0.0188366	yes
Podxl	chr6:31519492-31563937	100.032	74.6334	-0.422567	-2.57961	5e-05	0.00234952	yes
Pof1b	chrX:112638426-112698651	0.679551	0.426674	-0.671449	-1.70006	0.00455	0.0847568	yes
Pogk	chr1:166379166-166409828	7.77853	10.1007	0.376879	1.73682	0.002	0.0469147	yes
Pou3f2	chr4:22482094-22488366	6.13876	10.3785	0.75758	4.46146	5e-05	0.00234952	yes
Pou3f3	chr1:42697145-42700209	3.26693	7.52849	1.20442	6.77305	5e-05	0.00234952	yes
Pou3f4	chrX:110814464-110815550	1.68728	3.51956	1.06069	3.37201	5e-05	0.00234952	yes
Ppfia3	chr7:45339125-45370564	0.396588	0.670739	0.758112	2.61788	5e-05	0.00234952	yes
Ppp1r9b	chr11:94991211-95006898	17.2234	22.3219	0.374091	2.49659	5e-05	0.00234952	yes
Prdm12	chr2:31640036-31655795	0.523998	1.36123	1.37728	4.34412	5e-05	0.00234952	yes
Prdm13	chr4:21677479-21685963	0.561235	1.00623	0.842283	2.83513	5e-05	0.00234952	yes
Prdm6	chr18:53464545-53575857	7.13658	5.1199	-0.479118	-2.47822	0.0001	0.00427185	yes
Prdm8	chr5:98180868-98187448	0.632774	1.64354	1.37705	4.70365	5e-05	0.00234952	yes
Prkar2a	chr9:108692142-108749511	14.4056	19.2701	0.419735	2.56094	5e-05	0.00234952	yes
Prlr	chr15:10177237-10349180	0.328143	0.169356	-0.954262	-1.77162	0.0011	0.0294553	yes
Prmt8	chr6:127689008-127769159	2.00455	3.25056	0.697409	2.72022	5e-05	0.00234952	yes
Prrx1	chr1:163245118-163313650	16.442	23.6607	0.525107	3.18334	5e-05	0.00234952	yes
Prss41	chr17:23836784-23844156	0.460882	0.924664	1.00453	1.94238	0.0022	0.050231	yes
Psd2	chr18:35964829-36014716	0.683302	1.15022	0.751316	2.71852	5e-05	0.00234952	yes
Ptchd2	chr4:148236856-148287965	0.216542	0.326315	0.591616	1.77608	0.0032	0.066497	yes
Ptgs2	chr1:150100123-150108012	0.534879	0.223724	-1.25749	-2.73845	5e-05	0.00234952	yes
Ptk2b	chr14:66153256-66281052	1.2967	0.868832	-0.577691	-2.06046	0.0004	0.0136779	yes
Ptms	chr6:124913674-124917946	85.8545	106.649	0.312899	2.13717	0.00055	0.0175698	yes
Ptprn2	chr12:116485719-117337012	0.960517	1.37877	0.521496	2.04999	0.0005	0.0163674	yes
Pyy	chr11:102106675-102107776	3.03159	1.12791	-1.42642	-2.6685	0.0001	0.00427185	yes
Rab17	chr1:90958132-90969620	0.463147	0.140842	-1.7174	-2.54772	5e-05	0.00234952	yes
Rab3b	chr4:108879069-108972077	1.21651	0.702056	-0.793085	-2.35468	0.0001	0.00427185	yes
Ralgds	chr2:28513166-28553082	8.20944	10.4885	0.353449	2.17887	0.00045	0.0148981	yes
Rassf4	chr6:116633007-116673836	1.40901	1.97414	0.486535	1.74349	0.00385	0.0760963	yes
Rbm47	chr5:66016548-66151954	1.66276	0.81776	-1.02383	-3.54508	5e-05	0.00234952	yes
Rbp4	chr19:38116619-38125321	28.1182	6.47303	-2.11899	-8.92616	5e-05	0.00234952	yes
Rfx4	chr10:84756047-84906538	7.53268	9.71891	0.367631	1.99585	0.0005	0.0163674	yes
Rgma	chr7:73310379-73419899	20.921	25.2094	0.269008	1.80648	0.0042	0.0803961	yes
Rgs12	chr5:34949447-35033593	10.3224	13.3599	0.37213	2.22461	0.00015	0.00598644	yes
Rgs16	chr1:153740352-153745468	1.29121	2.06011	0.673998	2.32301	0.0002	0.0076267	yes
Rgs8	chr1:153653036-153697665	0.376155	0.688346	0.871805	2.65024	5e-05	0.00234952	yes
Rgs9	chr11:109225354-109298181	0.655078	0.939826	0.520728	1.94332	0.0008	0.0233072	yes
Rhag	chr17:40811148-40840754	1.18113	2.36106	0.999265	2.88641	5e-05	0.00234952	yes
Rhbdl3	chr11:80300911-80355986	0.744548	1.48214	0.993243	3.46699	5e-05	0.00234952	yes
Rhoq	chr17:86963110-87025401	12.7416	16.167	0.343505	1.77221	0.0031	0.0650687	yes
Rhox5	chrX:37754607-37808878	5.23753	2.24421	-1.22268	-3.76292	5e-05	0.00234952	yes
Rhpn2	chr7:35334236-35396767	8.59466	6.3588	-0.434686	-1.9804	0.00085	0.0245674	yes
Rn45s	chr17:39842996-39848829	233.989	302.431	0.370167	2.04105	0.00035	0.0123749	yes
Rnf128	chrX:139563339-139673145	9.24346	5.92002	-0.642832	-3.10781	5e-05	0.00234952	yes
Rnf144a	chr12:26306793-26415262	15.3623	19.279	0.327636	2.01338	0.0004	0.0136779	yes
Rnf150	chr8:82863355-83091271	0.75323	1.18651	0.655565	2.74836	5e-05	0.00234952	yes
Rprm	chr2:54084092-54085552	6.12734	8.18671	0.418023	1.83735	0.0019	0.0451506	yes
Rspo1	chr4:124986429-125009099	2.49495	4.16078	0.737844	3.32006	5e-05	0.00234952	yes
Rspo2	chr15:43020794-43170818	1.09291	2.16955	0.989219	3.29873	5e-05	0.00234952	yes
Rspo4	chr2:151842926-151874668	0.603732	1.14878	0.928124	2.64639	5e-05	0.00234952	yes
Rtn1	chr12:72211748-72409054	6.75721	9.2342	0.45056	1.91211	0.0015	0.0370347	yes
S100a10	chr3:93555116-93564645	51.9878	39.9377	-0.380421	-2.00617	0.00025	0.00929018	yes
S1pr3	chr13:51408617-51422797	9.20303	13.5776	0.561045	3.31869	5e-05	0.00234952	yes
Samd14	chr11:95009878-95026087	10.2154	13.5221	0.40458	2.59872	5e-05	0.00234952	yes
Samd3	chr10:26229706-26272172	0.631649	0.330752	-0.933375	-1.9081	0.0013	0.0336361	yes
Sbk1	chr7:126272618-126294999	26.4845	32.9663	0.315842	2.0877	0.0005	0.0163674	yes
Scd1	chr19:44394449-44407709	20.0125	26.7962	0.421129	2.59762	5e-05	0.00234952	yes
Scg3	chr9:75643365-75684056	0.930157	1.55182	0.738417	2.32004	0.0001	0.00427185	yes
Scn2b	chr9:45079182-45135606	1.20454	1.88382	0.645179	2.47264	5e-05	0.00234952	yes
Scn4b	chr9:45139041-45154061	0.348348	0.561338	0.688343	1.80961	0.002	0.0469147	yes
Scrn1	chr6:54508815-54566382	2.40281	3.54362	0.560502	2.11631	0.00045	0.0148981	yes
Scrt2	chr2:152081528-152095802	0.197132	0.432346	1.13302	2.89417	0.00035	0.0123749	yes
Scube1	chr15:83602582-83725039	9.58928	12.2772	0.356493	2.27023	5e-05	0.00234952	yes
Scube2	chr7:109798690-109865679	2.26456	3.6305	0.680937	2.99964	5e-05	0.00234952	yes
Sec14l2	chr11:4097039-4118729	2.60624	1.75144	-0.57343	-2.21769	0.0002	0.0076267	yes
Sel1l3	chr5:53107082-53213452	3.13149	2.34738	-0.415798	-1.90804	0.001	0.0276414	yes
Sema3e	chr5:14025275-14256689	3.82089	2.6471	-0.529494	-2.67847	5e-05	0.00234952	yes
Sema5b	chr16:35541361-35664258	3.18765	4.5118	0.501209	2.72171	5e-05	0.00234952	yes
Sema6c	chr3:95160419-95174050	3.33195	4.59276	0.462994	2.40968	0.00045	0.0148981	yes
Sepp1	chr15:3270766-3280508	40.1931	32.18	-0.32078	-1.9227	0.001	0.0276414	yes
Serpinf1	chr11:75410028-75422623	14.2034	21.2868	0.583729	3.30296	5e-05	0.00234952	yes
Sfrp1	chr8:23411501-23449632	44.9094	55.3347	0.301165	1.90182	0.0007	0.0209813	yes
Sfrp2	chr3:83766320-83774314	43.1763	58.0287	0.426526	2.78156	5e-05	0.00234952	yes
Sfrp5	chr19:42197970-42202252	8.42144	4.77368	-0.818964	-3.98324	5e-05	0.00234952	yes
Sgk3	chr1:9798129-9902568	2.41402	1.8152	-0.411305	-1.67172	0.0044	0.0829169	yes
Sgms2	chr3:131318985-131344923	0.975688	0.668	-0.546572	-1.7712	0.00225	0.0510526	yes
Sh2b2	chr5:136218148-136244940	5.22903	6.77099	0.372822	2.08024	0.0012	0.0315531	yes
Sh3pxd2b	chr11:32347810-32428183	13.8411	16.9484	0.292194	1.87073	0.00165	0.0401261	yes
Sh3tc1	chr5:35697179-35729276	1.99352	1.37009	-0.54105	-2.3175	0.0001	0.00427185	yes
Sh3tc2	chr18:61953074-62015719	0.937341	1.30215	0.474253	1.71093	0.0038	0.0755179	yes
Shd	chr17:55970481-55976619	2.64759	3.57873	0.434771	1.83291	0.00395	0.0769247	yes
Shisa3	chr5:67607882-67613987	2.66079	3.54367	0.413391	1.84672	0.00195	0.0461131	yes
Six2	chr17:85684267-85688254	5.9079	8.0439	0.44525	2.41288	0.00045	0.0148981	yes
Six6	chr12:72939944-72944899	0.926374	1.59606	0.784845	2.56977	5e-05	0.00234952	yes
Skida1	chr2:18044086-18048449	12.9149	15.6691	0.27889	1.71832	0.0043	0.0818799	yes
Slc13a3	chr2:165405294-165473197	0.364617	0.144045	-1.33986	-2.6185	0.00025	0.00929018	yes
Slc13a4	chr6:35267952-35308126	3.71983	0.737249	-2.33501	-8.07417	5e-05	0.00234952	yes
Slc16a9	chr10:70245275-70285951	1.36632	0.858497	-0.670411	-1.98398	0.001	0.0276414	yes
Slc22a18	chr7:143473754-143499332	0.863616	0.374851	-1.20407	-2.17895	0.00035	0.0123749	yes
Slc25a12	chr2:71274294-71367554	5.33096	7.0257	0.398245	1.92377	0.00105	0.0285361	yes
Slc25a37	chr14:69241850-69285103	23.8264	29.0755	0.287244	1.74609	0.00205	0.0475515	yes
Slc2a1	chr4:119108744-119137329	408.132	312.932	-0.383189	-2.29819	0.0001	0.00427185	yes
Slc2a2	chr3:28697902-28728360	1.93568	0.0887463	-4.44701	-6.47633	5e-05	0.00234952	yes
Slc2a3	chr6:122727808-122742745	363.68	226.924	-0.680458	-3.88617	5e-05	0.00234952	yes
Slc2a6	chr2:27021364-27027998	0.180951	0.431633	1.2542	2.31811	0.00045	0.0148981	yes
Slc38a8	chr8:119479602-119501698	0.142347	0.322412	1.1795	1.96496	0.0035	0.0708118	yes
Slc39a4	chr15:76612382-76616852	1.70088	0.562658	-1.59596	-4.35643	5e-05	0.00234952	yes
Slc39a5	chr10:128395930-128401224	1.62484	0.310378	-2.3882	-5.40749	5e-05	0.00234952	yes
Slc40a1	chr1:45908069-45925594	5.45911	3.53534	-0.626817	-2.72592	5e-05	0.00234952	yes
Slc44a4	chr17:34914465-34930436	0.455623	0.199724	-1.18983	-2.06639	0.0014	0.0355913	yes
Slc4a1	chr11:102348819-102365281	11.8464	17.7128	0.580344	3.46995	5e-05	0.00234952	yes
Slc7a8	chr14:54722214-54781886	1.57032	0.51601	-1.60559	-5.15938	5e-05	0.00234952	yes
Slc7a9	chr7:35449091-35466034	0.801034	0.158453	-2.33781	-3.26803	5e-05	0.00234952	yes
Slc9a3r1	chr11:115163340-115181178	45.1678	35.2871	-0.356154	-2.3015	0.0002	0.0076267	yes
Slco4c1	chr1:96818783-96881234	0.648071	0.0978365	-2.72771	-2.52765	0.00145	0.0363548	yes
Slit1	chr19:41600256-41743856	3.24826	4.9186	0.598579	3.33049	5e-05	0.00234952	yes
Slitrk6	chr14:110748577-110755149	1.24847	1.8101	0.535911	1.84764	0.00205	0.0475515	yes
Smoc2	chr17:14279505-14404790	9.01294	7.15561	-0.332923	-1.78651	0.0017	0.0412732	yes
Smtnl2	chr11:72390113-72411713	26.9517	20.3684	-0.404047	-2.46806	0.0001	0.00427185	yes
Sncaip	chr18:52767810-52915931	3.32999	4.40322	0.403042	1.96593	0.00035	0.0123749	yes
Snhg14	chr7:59969576-59974431	30.2148	22.6546	-0.415454	-2.45369	0.0002	0.0076267	yes
Soat1	chr1:156428107-156474328	37.8337	30.6233	-0.305042	-1.90156	0.00075	0.0220267	yes
Soat2	chr15:102150574-102163436	2.03663	0.895719	-1.18506	-3.53588	5e-05	0.00234952	yes
Soga3	chr10:29143995-29199628	2.52149	3.3579	0.413286	2.10144	0.00065	0.0198919	yes
Sox1	chr8:12385770-12436732	12.2532	15.8458	0.370945	2.38597	0.0001	0.00427185	yes
Sox11	chr12:27334267-27342718	64.8778	85.2801	0.394485	2.44973	5e-05	0.00234952	yes
Sox2	chr3:34560380-34677993	41.514	55.9093	0.429492	2.72609	5e-05	0.00234952	yes
Sox3	chrX:60891365-60893430	25.9146	31.5257	0.282763	1.93303	0.003	0.0637971	yes
Sox5	chr6:143828424-144209568	2.11403	2.66384	0.333512	1.65087	0.0035	0.0708118	yes
Sox8	chr17:25565892-25570686	1.15131	2.07772	0.851724	3.15994	5e-05	0.00234952	yes
Sox9	chr11:112782209-112787757	15.9744	20.3598	0.349956	2.25947	0.0001	0.00427185	yes
Spin2c	chrX:153832292-153834240	15.7666	10.8462	-0.539679	-2.58416	5e-05	0.00234952	yes
Spink1	chr18:43728068-43737237	27.0152	3.77625	-2.83875	-6.38739	5e-05	0.00234952	yes
Spint1	chr2:119237359-119249513	9.81735	7.06697	-0.474241	-2.49602	5e-05	0.00234952	yes
Spint2	chr7:29256329-29281977	35.9341	29.4672	-0.286245	-1.71951	0.00455	0.0847568	yes
Spock1	chr13:57421194-57908332	0.370879	0.57516	0.633014	1.70584	0.0033	0.0675156	yes
Spock2	chr10:60106256-60133913	1.21535	1.70575	0.489033	1.97549	0.00065	0.0198919	yes
Spp2	chr1:88407018-88426438	2.59152	0.260211	-3.31605	-4.87567	5e-05	0.00234952	yes
Spsb4	chr9:96943481-97018355	28.6167	35.3901	0.306486	1.9618	0.00105	0.0285361	yes
Srgap3	chr6:112717971-112947266	4.38968	6.95323	0.663569	3.96766	5e-05	0.00234952	yes
Srrm4	chr5:116438721-116591817	0.668707	1.23616	0.886417	3.61311	5e-05	0.00234952	yes
Sst	chr16:23889580-23890844	0.990689	2.02449	1.03106	2.19197	0.00205	0.0475515	yes
St14	chr9:31088589-31131799	5.7451	4.31927	-0.411546	-2.16193	0.0002	0.0076267	yes
St18	chr1:6487230-6860940	0.107727	0.409162	1.92529	3.82033	5e-05	0.00234952	yes
St6galnac4	chr2:32587077-32599696	3.38107	4.61586	0.449121	2.19016	0.00025	0.00929018	yes
St8sia1	chr6:142814230-142964452	1.54268	2.20812	0.517381	2.39537	5e-05	0.00234952	yes
St8sia2	chr7:73939119-74013682	2.42001	3.21761	0.410976	1.96961	0.00145	0.0363548	yes
Stard8	chrX:99042580-99074728	16.1249	12.1774	-0.405084	-2.48247	5e-05	0.00234952	yes
Stmn2	chr3:8509526-8561604	3.06211	4.37138	0.513566	1.8729	0.0011	0.0294553	yes
Stmn4	chr14:66344374-66361680	0.430138	0.851874	0.98584	2.06765	0.0009	0.0256562	yes
Stx11	chr10:12939982-12964259	0.199305	0.422068	1.0825	2.02046	0.001	0.0276414	yes
Svep1	chr4:58042795-58206596	4.57784	3.15302	-0.537933	-3.14353	5e-05	0.00234952	yes
Syk	chr13:52583436-52648792	1.00843	1.37191	0.444074	1.76178	0.00275	0.0594351	yes
Synpo	chr18:60593989-60624305	2.44032	3.54111	0.537134	2.8386	5e-05	0.00234952	yes
Syp	chrX:7638579-7653256	0.905092	1.42545	0.655278	2.08148	0.0006	0.0188366	yes
Syt11	chr3:88744700-88772599	8.20278	12.0522	0.555118	3.2614	5e-05	0.00234952	yes
T	chr17:8434422-8442496	10.6719	7.40597	-0.527057	-2.65357	5e-05	0.00234952	yes
Tagln3	chr16:45711229-45724531	5.72827	7.97486	0.477359	1.94863	0.00115	0.0305694	yes
Tbc1d9	chr8:83165351-83272940	1.98963	2.84736	0.517124	2.51032	5e-05	0.00234952	yes
Tbx20	chr9:24720811-24774303	16.0423	12.8883	-0.315823	-1.88895	0.00065	0.0198919	yes
Tbx4	chr11:85890062-85916097	6.45333	3.37676	-0.934402	-4.57425	5e-05	0.00234952	yes
Tbx6	chr7:126781482-126785548	3.26423	2.11165	-0.628377	-2.31448	0.0002	0.0076267	yes
Tceanc2	chr4:107134161-107178366	2.04871	1.50955	-0.440591	-1.9279	0.00085	0.0245674	yes
Tcf7l2	chr19:55741809-55933655	10.6272	13.1039	0.302237	1.74576	0.003	0.0637971	yes
Tdgf1	chr9:110939607-110946158	1.61453	0.961383	-0.747932	-1.98534	0.00105	0.0285361	yes
Tdh	chr14:63492346-63509092	2.88635	0.674463	-2.09743	-5.99567	5e-05	0.00234952	yes
Tdo2	chr3:81958413-81975728	1.45319	0.824464	-0.817692	-1.97628	0.001	0.0276414	yes
Tdrd1	chr19:56826208-56870012	0.405584	0.619813	0.611834	1.70736	0.00315	0.0659282	yes
Tdrd12	chr7:35493609-35537744	0.543625	0.222094	-1.29144	-2.09871	0.00115	0.0305694	yes
Tdrkh	chr3:94413317-94431499	3.4972	4.58937	0.392098	1.66466	0.0037	0.073934	yes
Tek	chr4:94739288-94874976	14.1229	11.1326	-0.343256	-2.05631	0.00025	0.00929018	yes
Tfap2b	chr1:19208913-19238845	4.83492	7.2676	0.587987	3.08796	5e-05	0.00234952	yes
Tfcp2l1	chr1:118627944-118685168	1.3991	0.672881	-1.05607	-4.13157	5e-05	0.00234952	yes
Tfdp2	chr9:96196274-96323646	13.6888	16.5192	0.271145	1.67808	0.0032	0.066497	yes
Tgfb2	chr1:186623185-186705992	21.6967	17.0169	-0.350505	-2.1423	0.0003	0.0108171	yes
Tgfb3	chr12:86056742-86079041	1.63482	2.17301	0.410563	1.66794	0.00435	0.0824011	yes
Tgfbr3	chr5:107106569-107289595	9.55329	7.81346	-0.290036	-1.7182	0.00225	0.0510526	yes
Tgm1	chr14:55700008-55713492	1.40983	0.805737	-0.807137	-2.57305	5e-05	0.00234952	yes
Thbs4	chr13:92751585-92794818	5.46617	4.03612	-0.437561	-2.20149	0.0001	0.00427185	yes
Thrb	chr14:17660959-18038088	0.190919	0.313299	0.714581	1.65448	0.0045	0.0840404	yes
Thy1	chr9:44043383-44048579	0.75046	0.265885	-1.49697	-2.98175	5e-05	0.00234952	yes
Timd2	chr11:46668959-46707104	0.583294	0.124011	-2.23375	-3.55031	5e-05	0.00234952	yes
Tmem132c	chr5:127241825-127565790	13.2622	16.716	0.333907	2.0971	0.00025	0.00929018	yes
Tmem51	chr4:142030992-142088101	3.28858	2.43546	-0.433271	-1.70441	0.00435	0.0824011	yes
Tmem88	chr11:69395790-69398234	23.2236	18.0031	-0.367344	-1.72908	0.00305	0.0644838	yes
Tmem8b	chr4:43668970-43692667	1.47601	2.0007	0.438808	1.797	0.0015	0.0370347	yes
Tmem98	chr11:80810414-80822033	22.9358	28.8616	0.331551	1.90874	0.00125	0.0326322	yes
Tmprss2	chr16:97564681-97611195	5.72605	2.59335	-1.14272	-5.04509	5e-05	0.00234952	yes
Tnfrsf10b	chr14:69767471-69784411	10.8726	8.2474	-0.398681	-2.16985	0.0001	0.00427185	yes
Tnfrsf18	chr4:156026341-156028891	0.934169	0.451738	-1.0482	-1.73087	0.00405	0.0780375	yes
Tns1	chr1:73910230-74124449	4.67781	6.08136	0.378562	2.3538	5e-05	0.00234952	yes
Tox	chr4:6687385-6990723	1.64628	2.52978	0.619799	2.26277	0.0002	0.0076267	yes
Tox2	chr2:163225453-163323102	3.78446	5.5624	0.555619	2.5672	5e-05	0.00234952	yes
Tppp3	chr8:105467491-105471422	2.50287	3.79794	0.601632	2.16189	0.0007	0.0209813	yes
Trak1	chr9:121366957-121474918	7.95527	9.65459	0.279305	1.70749	0.00355	0.0714266	yes
Trap1a	chrX:139240225-139357738	2.57672	0.469629	-2.45594	-4.28142	5e-05	0.00234952	yes
Trf	chr9:103208875-103230286	6.16351	1.83419	-1.74861	-6.6295	5e-05	0.00234952	yes
Trib2	chr12:15791726-15816785	7.58334	9.75891	0.363887	2.07901	0.00015	0.00598644	yes
Tril	chr6:53815467-53820825	10.4898	15.2225	0.537215	3.40861	5e-05	0.00234952	yes
Trim6	chr7:104218794-104235152	4.78571	3.48384	-0.458055	-2.09528	0.0004	0.0136779	yes
Trim62	chr4:128884139-128911326	4.49807	5.89044	0.38907	2.04045	0.00075	0.0220267	yes
Trp53i11	chr2:93187583-93201757	22.6705	28.1517	0.312406	1.98296	0.00105	0.0285361	yes
Trp53inp1	chr4:11156440-11174377	9.8802	7.78785	-0.343315	-1.91645	0.0007	0.0209813	yes
Trps1	chr15:50654758-50890041	2.48079	3.42472	0.465189	2.47773	5e-05	0.00234952	yes
Tshz2	chr2:169633645-169888504	3.05964	4.03574	0.39947	2.15586	0.00015	0.00598644	yes
Tspan15	chr10:62185395-62231218	1.93348	2.58248	0.417552	1.6733	0.0033	0.0675156	yes
Ttn	chr2:76703983-76982547	1.29714	0.998587	-0.37737	-2.33274	0.0001	0.00427185	yes
Ttr	chr18:20665249-20674326	28.1179	3.84758	-2.86947	-11.2582	5e-05	0.00234952	yes
Tubb2b	chr13:34127007-34130354	40.5291	56.1218	0.469604	2.95341	5e-05	0.00234952	yes
Tubb3	chr8:123411563-123422010	13.4182	22.8907	0.770574	4.47074	5e-05	0.00234952	yes
Txnip	chr3:96555767-96566801	18.4517	14.6359	-0.334242	-1.91422	0.00105	0.0285361	yes
Ubn1	chr16:5050067-5086285	12.7989	15.5795	0.283628	1.77018	0.0028	0.0600701	yes
Uchl1	chr5:66626494-66687234	35.8535	43.9823	0.29481	1.7577	0.00245	0.0543214	yes
Ugt2b34	chr5:86889769-86906937	0.458401	0.162608	-1.49521	-2.72089	5e-05	0.00234952	yes
Unc5a	chr13:54949431-55021385	1.33482	1.95855	0.553142	2.38729	0.00015	0.00598644	yes
Uncx	chr5:139543897-139548178	2.35498	4.06906	0.788982	3.7556	5e-05	0.00234952	yes
Upp1	chr11:9118007-9136170	10.7007	7.96244	-0.426427	-1.78161	0.00205	0.0475515	yes
Vash1	chr12:86678699-86695681	11.5259	14.3616	0.31733	1.99348	0.00055	0.0175698	yes
Vat1l	chr8:114205639-114374070	2.28132	3.13279	0.457579	1.9713	0.0006	0.0188366	yes
Vax1	chr19:59166186-59170029	0.393726	0.822836	1.06341	2.2531	0.0022	0.050231	yes
Vgll3	chr16:65815632-65863066	2.95998	2.00309	-0.563363	-2.1327	0.00035	0.0123749	yes
Vwa1	chr4:155768494-155774561	0.890375	1.51533	0.767151	2.58983	5e-05	0.00234952	yes
Wfdc1	chr8:119666364-119688020	0.345703	1.13666	1.71719	3.66234	5e-05	0.00234952	yes
Wfdc2	chr2:164562715-164568506	31.7244	23.808	-0.414144	-2.10677	0.0006	0.0188366	yes
Wnk2	chr13:49036301-49148328	2.6605	3.36079	0.337104	2.02286	0.001	0.0276414	yes
Wnt2	chr6:17988939-18030445	10.9072	8.43545	-0.370739	-1.94302	0.00065	0.0198919	yes
Wnt7b	chr15:85535436-85593708	3.42074	4.82185	0.49528	2.517	5e-05	0.00234952	yes
Wnt8b	chr19:44493471-44514273	1.67308	2.29541	0.45625	1.75419	0.00325	0.0673439	yes
Wt1	chr2:105126528-105173614	2.15459	3.14311	0.54478	2.32185	0.0002	0.0076267	yes
Xkr7	chr2:153031851-153055775	0.235027	0.466023	0.987572	2.3246	0.00135	0.0345008	yes
Xlr3a	chrX:73086292-73097095	0.465493	0.196337	-1.24543	-1.96548	0.0024	0.0532939	yes
Zbtb18	chr1:177444660-177450764	15.6075	19.1204	0.292867	1.73123	0.0025	0.0549284	yes
Zeb1	chr18:5491500-5775468	11.9608	14.4847	0.276219	1.68983	0.0026	0.0569537	yes
Zfhx4	chr3:5177823-5415855	3.77403	5.07307	0.426751	2.55084	5e-05	0.00234952	yes
Zfp316	chr5:143249694-143270022	2.04674	2.70932	0.404602	2.12032	0.0006	0.0188366	yes
Zfp41	chr15:75616683-75625300	23.291	28.01	0.266169	1.67184	0.004	0.077484	yes
Zfp422	chr6:116624015-116628999	43.6254	53.4007	0.291693	1.80815	0.0016	0.0391718	yes
Zfp536	chr7:37479108-37769752	0.444211	0.821112	0.886332	2.99604	5e-05	0.00234952	yes
Zfp663	chr2:165351296-165362119	0.197074	0.425348	1.1099	2.56011	5e-05	0.00234952	yes
Zfp868	chr8:69610653-69625548	10.1378	7.99091	-0.343305	-1.68069	0.0033	0.0675156	yes
Zic1	chr9:91360344-91365799	8.81743	16.1326	0.871547	5.27085	5e-05	0.00234952	yes
Zic4	chr9:91368971-91389348	0.453892	0.992244	1.12835	3.13203	5e-05	0.00234952	yes
Zkscan1	chr5:138085083-138107822	7.02671	8.76732	0.319286	1.88625	0.001	0.0276414	yes
Zmat4	chr8:23669660-24063116	0.17823	0.393531	1.14274	2.40712	5e-05	0.00234952	yes
Zscan10	chr17:23600825-23611019	3.79845	2.71673	-0.483541	-2.06561	0.00045	0.0148981	yes
Zswim5	chr4:116877401-116989105	6.80304	8.47689	0.317356	1.85755	0.0013	0.0336361	yes
