# Supplementary material for: Transcriptional profiling of embryos lacking the lipoprotein receptor SR-B1 reveals a regulatory circuit governing a neurodevelopmental or metabolic decision during neural tube closure
Source: BMC Genomics. 2018 Oct 5;19:731. doi: 10.1186/s12864-018-5110-2 (PMC6173885; doi:10.1186/s12864-018-5110-2)
Supplement: Supplementary file 3 — Perl scripts 1–4. (ZIP 9 kb) [file 12864_2018_5110_MOESM3_ESM.zip]

Archive with 10 entries (9 files):
- Script1/
- Script1/RegNet_to_tsv.pl
- Script1/neighboring_networks.pl
- Script1/expre_cuffl.pl
- Script1/diff_expr_cuff.pl
- Script1/diff_exp_genes.txt
- Script1/u_test.pl
- Script2.pl
- Script3.pl
- Script4.pl
