# Supplementary material for: Transcriptional profiling of embryos lacking the lipoprotein receptor SR-B1 reveals a regulatory circuit governing a neurodevelopmental or metabolic decision during neural tube closure
Source: BMC Genomics. 2018 Oct 5;19:731. doi: 10.1186/s12864-018-5110-2 (PMC6173885; doi:10.1186/s12864-018-5110-2)
Supplement: Supplementary file 3 — Perl scripts 1–4. (ZIP 9 kb) [file 12864_2018_5110_MOESM3_ESM.zip › Script1/RegNet_to_tsv.pl]

#!/usr/bin/perl -w
use strict;
use warnings;

###############################################################################################################################################################
#	LMS (leandro.murgas@mayor.cl)
#	Network Biology Lab, Centro de Genomica y Bioinformatica, Facultad de Ciencias, Universidad Mayor
###############################################################################################################################################################

#trasnforms RegNetwork reference entwork to tsv format

my $file = $ARGV[0]; #RegNetwork file

open(my $fh, $file) #open reference GRN file
  or die "Could not open file '$file' $!"; 
 
my $x = 0;
while (my $row = <$fh>) {  #reading the file line by line
	chomp $row;
	
	if($x != 0){
		my @split_row = split(",",$row);
		$split_row[0] =~ s/"//;
		$split_row[0] =~ s/"//;
		$split_row[2] =~ s/"//;
		$split_row[2] =~ s/"//;
		print "$split_row[0]\t$split_row[2]\n";
	}
	$x++;
}
close $fh;
