# Supplementary material for: Transcriptional profiling of embryos lacking the lipoprotein receptor SR-B1 reveals a regulatory circuit governing a neurodevelopmental or metabolic decision during neural tube closure
Source: BMC Genomics. 2018 Oct 5;19:731. doi: 10.1186/s12864-018-5110-2 (PMC6173885; doi:10.1186/s12864-018-5110-2)
Supplement: Supplementary file 3 — Perl scripts 1–4. (ZIP 9 kb) [file 12864_2018_5110_MOESM3_ESM.zip › Script1/neighboring_networks.pl]

#!/usr/bin/perl -w
use strict;
use warnings;

###############################################################################################################################################################
#	LMS (leandro.murgas@mayor.cl)
#	Network Biology Lab, Centro de Genomica y Bioinformatica, Facultad de Ciencias, Universidad Mayor
###############################################################################################################################################################

#

my $file_names = $ARGV[0]; #output file diff_expr_cuff.pl (file 1)
my $file = $ARGV[1]; #output file expre_cuffl.pl (file 2)

my %ref = ();
my %hash = ();
my %net1 = ();
my %net2 = ();
my %net3 = ();

my %origen = ();
my %destino = ();

open(my $fh, '<:encoding(UTF-8)', $file_names) #open file 1
  or die "Could not open file '$file_names' $!"; 
my $aux = 0;  
while (my $row = <$fh>) { #reading the file 1 line by line
	chomp $row;
	
	my @split_row = split("\t",$row);
	
	$hash{$split_row[0]} = $aux;
	$aux++;
}
close $fh;

open(my $fh2, '<:encoding(UTF-8)', $file) #open file 2
  or die "Could not open file '$file' $!"; 
  
while (my $row2 = <$fh2>) { #reading file 2 line by line
	chomp $row2;
	
	my @split_row2 = split("\t",$row2);
	
	my $s = shift @split_row2;
	my $ss = shift @split_row2;

	my $sss = join("\t",@split_row2);
	
	if(!exists $ref{$s}{$ss}){
		$ref{$s}{$ss} = $sss;
	}
	if(exists $hash{$s} || $hash{$ss}){
		$net1{$s} = 1;
		$net1{$ss} = 1;
	}
	
}
close $fh2;


for my $i (%ref){
	for my $j (%{$ref{$i}}){
		if(exists $net1{$i} || exists $net1{$j}){
			$net2{$i} = 1;
			$net2{$j} = 1;
			
		}
	}
}

for my $i (%ref){
	for my $j (%{$ref{$i}}){
		if(exists $net2{$i} || exists $net2{$j}){
			$net3{$i} = 1;
			$net3{$j} = 1;
			
		}
	}
}

open(F1, ">net1.tsv"); #network grade 2
open(F2, ">net2.tsv"); #network grade 3
open(F3, ">net3.tsv"); #network grade 4

for my $i (keys %ref){
	for my $j (keys %{$ref{$i}}){
		if(exists $net1{$i} && exists $net1{$j}){
			print F1 "$i\t$j\t$ref{$i}{$j}\n"; #writing the output file 1
		}
		if(exists $net2{$i} && exists $net2{$j}){
			print F2 "$i\t$j\t$ref{$i}{$j}\n"; #writing the output file 2
		}
		if(exists $net3{$i} && exists $net3{$j}){
			print F3 "$i\t$j\t$ref{$i}{$j}\n"; #writing the output file 3
		}
	}
}

close F1;
close F2;
close F3;
	
	
