# Supplementary material for: Transcriptional profiling of embryos lacking the lipoprotein receptor SR-B1 reveals a regulatory circuit governing a neurodevelopmental or metabolic decision during neural tube closure
Source: BMC Genomics. 2018 Oct 5;19:731. doi: 10.1186/s12864-018-5110-2 (PMC6173885; doi:10.1186/s12864-018-5110-2)
Supplement: Supplementary file 3 — Perl scripts 1–4. (ZIP 9 kb) [file 12864_2018_5110_MOESM3_ESM.zip › Script1/expre_cuffl.pl]

#!/usr/bin/perl -w
use strict;
use warnings;

###############################################################################################################################################################
#	LMS (leandro.murgas@mayor.cl)
#	Network Biology Lab, Centro de Genomica y Bioinformatica, Facultad de Ciencias, Universidad Mayor
###############################################################################################################################################################

#filters reference net file according to gene expression

my $ref = $ARGV[0]; #reference GRN file
my $cuff_file = $ARGV[1]; #differential expression file from cufflinks

my %ref_net = (); #reference network

open(my $fh, '<:encoding(UTF-8)', $ref) #open reference GRN file
  or die "Could not open file '$ref' $!"; 
 
while (my $row = <$fh>) { #reading the file line by line
	chomp $row;
	
	my @split_row = split("\t",$row);
	$ref_net{$split_row[0]}{$split_row[1]} = 1;
	
}
close $fh;

open FILE, ">net_reg_expre.tsv"; #output file
my $aux = 0;
open(my $fh2, '<:encoding(UTF-8)', $cuff_file) #open differential expression file
  or die "Could not open file '$cuff_file' $!"; 
 
while (my $row = <$fh2>) { #reading the file line by line
	chomp $row;
	
	my @split_row = split("\t",$row);
	$split_row[7] =~ s/,/./;
	$split_row[8] =~ s/,/./;
	if($aux != 0){
		#if the regulator is expressed
		if($split_row[7] != 0 || $split_row[8] != 0){
			if(exists $ref_net{$split_row[1]}){
				#the regulation occur
				for my $i (keys %{$ref_net{$split_row[1]}}){
					print FILE "$split_row[1]\t$i\n"; #writing the output file
				}
			}
		}
		
	}
	$aux++;
}
close $fh2;
close FILE;
