# Supplementary material for: Transcriptional profiling of embryos lacking the lipoprotein receptor SR-B1 reveals a regulatory circuit governing a neurodevelopmental or metabolic decision during neural tube closure
Source: BMC Genomics. 2018 Oct 5;19:731. doi: 10.1186/s12864-018-5110-2 (PMC6173885; doi:10.1186/s12864-018-5110-2)
Supplement: Supplementary file 3 — Perl scripts 1–4. (ZIP 9 kb) [file 12864_2018_5110_MOESM3_ESM.zip › Script1/diff_expr_cuff.pl]

#!/usr/bin/perl -w
use strict;
use warnings;

###############################################################################################################################################################
#	LMS (leandro.murgas@mayor.cl)
#	Network Biology Lab, Centro de Genomica y Bioinformatica, Facultad de Ciencias, Universidad Mayor
###############################################################################################################################################################


#keep Differentially Expressed genes 

my $file = $ARGV[0]; #differential expression file from cufflinks
my $threshold = $ARGV[1]; #log2 threshold

open FILE, ">diff_exp_genes.txt"; #output file with nodes differencially expressed

open(my $fh, '<:encoding(UTF-8)', $file) #open the file 
  or die "Could not open file '$file' $!"; 

my $aux = 0; 
while (my $row = <$fh>) { #reading the file line by line
	chomp $row;
	
	my @split_row = split("\t",$row);
	$split_row[9] =~ s/,/./;
	if($aux != 0 && $split_row[9] !~ "#"){
		if($split_row[9] >= $threshold || $split_row[9] <= -$threshold){
			print FILE "$split_row[1]\n"; #writing the output file
		}
		
	}
	$aux++;
}
close $fh;
close FILE;
