# Supplementary material for: Transcriptional profiling of embryos lacking the lipoprotein receptor SR-B1 reveals a regulatory circuit governing a neurodevelopmental or metabolic decision during neural tube closure
Source: BMC Genomics. 2018 Oct 5;19:731. doi: 10.1186/s12864-018-5110-2 (PMC6173885; doi:10.1186/s12864-018-5110-2)
Supplement: Supplementary file 3 — Perl scripts 1–4. (ZIP 9 kb) [file 12864_2018_5110_MOESM3_ESM.zip › Script1/u_test.pl]

#!/usr/bin/perl -w
use strict;
use warnings;

###############################################################################################################################################################
#	LMS (leandro.murgas@mayor.cl)
#	Network Biology Lab, Centro de Genomica y Bioinformatica, Facultad de Ciencias, Universidad Mayor
###############################################################################################################################################################

#computes U-test on expression data and generates node attributes file with it

my $file_grn = $ARGV[0]; #reference GRN file
my $file_DE = $ARGV[1]; #differential expression file from cufflinks

my %hash = ();
my %hash_TF = ();

open(my $fh, '<:encoding(UTF-8)', $file_grn) #open reference GRN file
  or die "Could not open file '$file_grn' $!"; 
  
while (my $row = <$fh>) { #reading file line by line
	chomp $row;
	
	my @array;
	my @split_row = split("\t", $row);
	
	if(!exists $hash{$split_row[0]}){
		@{$hash{$split_row[0]}} = 1;
	}
	if(!exists $hash_TF{$split_row[0]}){
		$hash_TF{$split_row[0]} = 1;
	}
	
	if(!exists $hash{$split_row[1]}){
		$hash{$split_row[1]} = 1;
	}
	
	
}
close $fh;

open FILE, ">atr_nodes.txt"; #output file

open(my $fh2, '<:encoding(UTF-8)', $file_DE) #open differential expression file
  or die "Could not open file '$file_DE' $!"; 
  
while (my $row = <$fh2>) { #lreading file line by line
	chomp $row;
	my @a = (0,0);
	my $OE = 0; #overexpressed condition 1 or 2
	my $avg_c1 = 0; #average expression condition 1
	my $avg_c2 = 0; #average expression condition 2
	my $tasa = 0; #expression rate
	my $TF_NTF = ""; #transcription factor (TF) or no transcription factor (NTF)
	
	if($row !~ "log"){
		my @split_row = split("\t",$row);
		
		if(exists $hash{$split_row[1]}){
			
			$split_row[7] =~ s/,/./;
			$split_row[8] =~ s/,/./;
			if($split_row[7] > $split_row[8]){
				$OE = 1; 
			}else{
				$OE = 2;
			}
			
			if(exists $hash_TF{$split_row[1]}){
				$TF_NTF = "TF";
			}else{
				$TF_NTF = "NTF";
			}
			if($split_row[7] != 0 && $split_row[8] != 0){
				$tasa = $split_row[8]/$split_row[7];
			}
			
			print FILE "$split_row[1]\t$TF_NTF\t$OE\t$split_row[7]\t$split_row[8]\t$tasa\n"; #writing the output file
		}
		
	}
	
}
close $fh2;
close FILE;
