# Supplementary material for: Transcriptional profiling of embryos lacking the lipoprotein receptor SR-B1 reveals a regulatory circuit governing a neurodevelopmental or metabolic decision during neural tube closure
Source: BMC Genomics. 2018 Oct 5;19:731. doi: 10.1186/s12864-018-5110-2 (PMC6173885; doi:10.1186/s12864-018-5110-2)
Supplement: Supplementary file 3 — Perl scripts 1–4. (ZIP 9 kb) [file 12864_2018_5110_MOESM3_ESM.zip › Script3.pl]

#!/usr/bin/perl
$| = 1;
use strict;


###############################################################################################################################################################
#	AJMM (alberto.martin@mayor.cl)
#	Network Biology Lab, Centro de Genomica y Bioinformatica, Facultad de Ceincias, Universidad Mayor
###############################################################################################################################################################


my @args = ('',0,2,1,2,);# 0 -> net file; 1-> lines to skip in net file; 2-> number of nodes sharing the regulators; 3-> remove nodes with degree <= X
#4-> use degree or indegree to remove single nodes
my %ode  = ();#outdegree
my %ide  = ();#indegree
my %de  = ();#degree;
my %net = ();#network source -> target;
my %net2 = ();#network target -> source;

my $usage = '

	runit options
	options:
	
	-f xxxx	network file in tsv format, 1st column source node 2nd column target node
	-n num	number of lines to skip in netfile (headers)
	-md num	min degree of a node to be considered
	-mod num	1-> use degree, 2-> use indegree (keep outdegre >= md)
	
	-h print help & quit

';
while(my $tmp = shift @ARGV){
	if($tmp eq '-f'){
		$args[0] = shift @ARGV;
	}
	elsif($tmp eq '-n'){
		$args[1] = shift @ARGV;
	}
	elsif($tmp eq '-s'){
		$args[2] = shift @ARGV;
	}
	elsif($tmp eq '-md'){
		$args[3] = shift @ARGV;
	}
	elsif($tmp eq '-mod'){
		$args[4] = shift @ARGV;
	}
	elsif($tmp eq '-h'){
		die $usage;
	}
}


unless($args[0] ne ''){
	die $usage;
}

#read in net file from any OS
open(F, "<$args[0]") or die "can't open $args[0]\n";
my $di = '';
{ local $/=undef;  $di=<F>; }
my @d=split /[\r\n]+/, $di;
close F;
#to store which nodes are TFs
my %tfs = ();
my $c = 0;
while($c < $args[1]){
	shift @d;
	$c++;
}
while(@d){
	my @t = split("\t", shift @d);
	if(!exists $net{$t[0]}{$t[1]}){
		$tfs{$t[0]} = 1;
		$net{$t[0]}{$t[1]} = 1;
		$net2{$t[1]}{$t[0]} = 1;
		$ode{$t[0]}++;
		$ide{$t[1]}++;
		$de{$t[1]}++;
		$de{$t[0]}++;
	}
}

if($args[4] == 1){
	#remove nodes with degree <= $args[3]
	my $c = 1;
	while($c){
		my @t = keys %de;
		my $c2 = @t;
		for my $i (@t){
			if($args[3] >= $de{$i}){
				for my $j (keys %{$net{$i}}){
					delete $net{$i}{$j};
					delete $net2{$j}{$i};
					$ide{$j}--;
					$de{$j}--;
				}
				$net{$i} = '';
				delete $net{$i};
				
				for my $j (keys %{$net2{$i}}){
					delete $net2{$i}{$j};
					delete $net{$j}{$i};
					$ode{$j}--;
					$de{$j}--;
				}
				$net2{$i} = '';
				delete $net2{$i};
				delete $ide{$i};
				delete $ode{$i};
				delete $de{$i};
			}
		}
		if($c2 == keys %de){
			$c == 0;
		}
	}
}
elsif($args[4] == 2){
	#remove nodes with indegree <= $args[3]
	my @t = keys %ide;
	for my $i (@t){
		if($args[3] >= $ide{$i} && $ode{$i} < 1){
			for my $j (keys %{$net2{$i}}){
				delete $net2{$i}{$j};
				delete $net{$j}{$i};
				$ode{$j}--;
				$de{$j}--;
			}
			$net2{$i} = '';
			delete $net2{$i};
			delete $ide{$i};
			delete $ode{$i};
			delete $de{$i};
		}
	}
}


my @ski = sort keys %ide;
my @sko = keys %ode;

my $ci = @ski;
my $co = @sko;
print "#nodes indeg >$args[3] $ci\n#nodes outdeg >0 $co\n";

my %res2 = ();
my %res3 = ();
my %res4 = ();
my %res5 = ();

my %res = ();
my $max = -100000;
# for each node get TFs up to grade 2
for my $i (@ski){
	my %tmp = ();
	$tmp{$i} = 1;
	#for each regulator j of i
	for my $j (keys %{$net2{$i}}){
		$tmp{$j} = 1;
		#for each regulator k of j
		for my $k (keys %{$net2{$j}}){
			$tmp{$k} = 1;
		}
		#for each regulated k of j
		for my $k (keys %{$net{$j}}){
			$tmp{$k} = 1;
		}
	}
	#for each regulated j of i
	for my $j (keys %{$net{$i}}){
		$tmp{$j} = 1;
		#for each regulator k of j
		for my $k (keys %{$net2{$j}}){
			$tmp{$k} = 1;
		}
		#for each regulated k of j
		for my $k (keys %{$net{$j}}){
			$tmp{$k} = 1;
		}
	}
	#keep only those with outdgree > 0 (TFs)
	for my $i (keys %tmp){
		if(0 ==  keys %{$net{$i}}){
			delete $tmp{$i};
		}
	}
	%{$res{$i}} = %tmp;
	if($max < keys %{$res{$i}}){
		$max = keys %{$res{$i}};
	}
}

#set counts to 0
my @hi = (0)x$max;
#set counter to 0 for checks of num of pairs
my $check = 0;
#for each subnet
for (my $i = 0; $i < @ski;$i++){
	#fist node must be a TF
	if($tfs{$ski[$i]}){
		#for each other subnet, only half the matrix so duplicated counts are avoided
		for(my $j = 0; $j < $i; $j++){
			#second node musn't be a TF
			if(!exists $tfs{$ski[$j]}){
				$c = 0;
				#count how many TFs are in both nets
				for my $k (keys %{$res{$ski[$j]}}){
					if(exists $res{$ski[$i]}{$k}){
						$c++;
						#store nodes shared by the pair
						$res2{"$ski[$i] $ski[$j]"}{$k} = 1;
					}
				}
				$hi[$c]++;
				$check++;
			}
		}
	}
}

#print results in nice format (YES, it's nice and friendly, very very friendly)
my @o = ('','');
for (my $i = 0; $i < @hi;$i++){
	$o[0] .= "$hi[$i]\t";
	$o[1] .=  "$i\t";
}
chop $o[0];
chop $o[1];

print "Shared in 2 subnets ($check pairs):\n$o[0]\n$o[1]\n";

#repeat for triplets of nets
@hi = (0)x$max;
$check = 0;
#for each pair
for (my $i = 0; $i < @ski;$i++){
	#fist node must be a TF
	if($tfs{$ski[$i]}){
		for (my $j = 0; $j < $i;$j++){
			#second node musn't be a TF
			if(!exists $tfs{$ski[$j]}){
				#for each other net
				for (my $k = 0; $k < @ski;$k++){
					#for each other net not the same as the other three and it's not a TF
					if($ski[$i] ne $ski[$k] && $ski[$j] ne $ski[$k] && !exists $tfs{$ski[$k]}){
						#coutn nodes shared in the three of them
						$c = 0;
						for my $l (keys %{$res2{"$ski[$i] $ski[$j]"}}){
							if(exists $res{$ski[$k]}{$l}){
								$c++;
								#store nodes shared by the pair
								$res3{"$ski[$i] $ski[$j] $ski[$k]"}{$l} = 1;
							}
						}
						$hi[$c]++;
						
						$check++;
					}
				}
				#free ram
				%{$res2{"$ski[$i] $ski[$j]"}} = ();
				delete $res2{"$ski[$i] $ski[$j]"};
			}
		}
	}
}

#didn't u see, it's indeed a nice output
@o = ('','');
for (my $i = 0; $i < @hi;$i++){
	$o[0] .= "$hi[$i]\t";
	$o[1] .=  "$i\t";
}
chop $o[0];
chop $o[1];
print "Shared in 3 subnets ($check triplets):\n$o[0]\n$o[1]\n";

#repea for cuaruplets of networks
@hi = (0)x$max;
$check = 0;
#for each pair
for (my $i = 0; $i < @ski;$i++){
	#fist node must be a TF
	if($tfs{$ski[$i]}){
		for (my $j = 0; $j < $i;$j++){
			#second node musn't be a TF
			if(!exists $tfs{$ski[$j]}){
				#for each triplet
				for (my $k = 0; $k < @ski;$k++){
					#for each other net not the same as the other three and it's not a TF
					if($ski[$k] ne $ski[$i] && $ski[$k] ne $ski[$j] && !exists $tfs{$ski[$k]}){
						for (my $l = 0; $l < @ski;$l++){
							if($ski[$i] ne $ski[$l] && $ski[$j] ne $ski[$l] && $ski[$k] ne $ski[$l] && !exists $tfs{$ski[$l]}){
								#count
								$c = 0;
								for my $m (keys %{$res3{"$ski[$i] $ski[$j] $ski[$k]"}}){
									if(exists $res{$ski[$l]}{$m}){
										$c++;
										#~ $res4{$ski[$i]}{$ski[$j]}{$ski[$k]}{$m} = 1;
									}
								}
								$hi[$c]++;
								$check++;
							}
						}				
						#free ram
						%{$res3{"$ski[$i] $ski[$j] $ski[$k]"}} = ();
						delete $res3{"$ski[$i] $ski[$j] $ski[$k]"};
					}
				}
			}
		}
	}
}

#print res
@o = ('','');
for (my $i = 0; $i < @hi;$i++){
	$o[0] .= "$hi[$i]\t";
	$o[1] .=  "$i\t";
}
chop $o[0];
chop $o[1];
print "Shared in 4 subnets ($check cuadruplets):\n$o[0]\n$o[1]\n";

exit;
