# Supplementary material for: Transcriptional profiling of embryos lacking the lipoprotein receptor SR-B1 reveals a regulatory circuit governing a neurodevelopmental or metabolic decision during neural tube closure
Source: BMC Genomics. 2018 Oct 5;19:731. doi: 10.1186/s12864-018-5110-2 (PMC6173885; doi:10.1186/s12864-018-5110-2)
Supplement: Supplementary file 3 — Perl scripts 1–4. (ZIP 9 kb) [file 12864_2018_5110_MOESM3_ESM.zip › Script4.pl]

#!/usr/bin/perl
$| = 1;
use strict;


###############################################################################################################################################################
#	AJMM (alberto.martin@mayor.cl)
#	Network Biology Lab, Centro de Genomica y Bioinformatica, Facultad de Ceincias, Universidad Mayor
###############################################################################################################################################################


my @args = ('',0,2,1,2,);# 0 -> net file; 1-> lines to skip in net file; 2-> number of nodes sharing the regulators; 3-> remove nodes with degree <= X
#4-> use degree or indegree to remove single nodes
my %ode  = ();#outdegree
my %ide  = ();#indegree
my %de  = ();#degree;
my %net = ();#network source -> target;
my %net2 = ();#network target -> source;
my %res = ();#results

my $usage = '

	This script uses Djistra\'s algorithm to calculate shortest\'s paths from nodes with min degree >= md to all TFs (indegree >= 1). 
	
	runit options
	options:
	
	-f xxxx	network file in tsv format, 1st column source node 2nd column target node
	-n num	number of lines to skip in netfile (headers)
	-md num	min degree of a node to be considered
	-mod num	1-> use degree, 2-> use indegree (keep outdegre >= md)
	
	-h print help & quit

';
while(my $tmp = shift @ARGV){
	if($tmp eq '-f'){
		$args[0] = shift @ARGV;
	}
	elsif($tmp eq '-n'){
		$args[1] = shift @ARGV;
	}
	elsif($tmp eq '-s'){
		$args[2] = shift @ARGV;
	}
	elsif($tmp eq '-md'){
		$args[3] = shift @ARGV;
	}
	elsif($tmp eq '-mod'){
		$args[4] = shift @ARGV;
	}
	elsif($tmp eq '-h'){
		die $usage;
	}
}


unless($args[0] ne ''){
	die $usage;
}


#read in net file from any OS
open(F, "<$args[0]") or die "can't open $args[0]\n";
my $di = '';
{ local $/=undef;  $di=<F>; }
my @d=split /[\r\n]+/, $di;
close F;
#to store which nodes are TFs
my %tfs = ();
my $c = 0;
while($c < $args[1]){
	shift @d;
	$c++;
}
while(@d){
	my @t = split("\t", shift @d);
	if(!exists $net{$t[0]}{$t[1]}){
		$tfs{$t[0]} = 1;
		$net{$t[0]}{$t[1]} = 1;
		$net2{$t[1]}{$t[0]} = 1;
		$ode{$t[0]}++;
		$ide{$t[1]}++;
		$de{$t[1]}++;
		$de{$t[0]}++;
	}
}

if($args[4] == 1){
	#remove nodes with degree <= $args[3]
	my $c = 1;
	while($c){
		my @t = keys %de;
		my $c2 = @t;
		for my $i (@t){
			if($args[3] >= $de{$i}){
				for my $j (keys %{$net{$i}}){
					delete $net{$i}{$j};
					delete $net2{$j}{$i};
					$ide{$j}--;
					$de{$j}--;
				}
				$net{$i} = '';
				delete $net{$i};
				
				for my $j (keys %{$net2{$i}}){
					delete $net2{$i}{$j};
					delete $net{$j}{$i};
					$ode{$j}--;
					$de{$j}--;
				}
				$net2{$i} = '';
				delete $net2{$i};
				delete $ide{$i};
				delete $ode{$i};
				delete $de{$i};
			}
		}
		if($c2 == keys %de){
			$c == 0;
		}
	}
}
elsif($args[4] == 2){
	#remove nodes with indegree <= $args[3]
	my @t = keys %ide;
	for my $i (@t){
		if($args[3] >= $ide{$i} && $ode{$i} < 1){
			for my $j (keys %{$net2{$i}}){
				delete $net2{$i}{$j};
				delete $net{$j}{$i};
				$ode{$j}--;
				$de{$j}--;
			}
			$net2{$i} = '';
			delete $net2{$i};
			delete $ide{$i};
			delete $ode{$i};
			delete $de{$i};
		}
	}
}

#get net node names
my %namestmp = ();
#indeg >= 1
for my $i (keys %net2){
	$namestmp{$i} = 1;
}
my @names_in = keys %namestmp;
#outdeg >=1
for my $i (keys %net){
	$namestmp{$i} = 1;
}
my @names = keys %namestmp;
#clean mem
%namestmp = ();


my @ski = sort keys %ide;
my @sko = keys %ode;


sub dijkstra {
	#set infinito to some very large number
	my $infinite = @names;
	$infinite = $infinite * $infinite * $infinite * 100000; 
	my $n = shift @_;
	my @tovisit = ();
	my %paths = ();
	my %dist = ();
	for my $i (@names){
		if($net{$n}{$i} == 0){
			$dist{$i} = $infinite;
			$paths{$i} = '';
		}
		else{
			$dist{$i} = $net{$n}{$i};
			$paths{$i} = " $i";
		}
		if($n ne $i){
			push(@tovisit, $i);
		}	
	}
	while (@tovisit){
		my $j = shift @tovisit;
		for my $i (@names){
			if($net{$j}{$i} != 0 && ($dist{$j} + $net{$j}{$i}) < $dist{$i}){
				$dist{$i} = ($dist{$j} + $net{$j}{$i});
				$paths{$i} = "$paths{$j} $i"; 
			}
		}
		
	}
	for my $i (keys %dist){
		if($dist{$i} != $infinite){
			$paths{$i} =~ s/^ //;
			my @tmp = split(" ", $paths{$i});
			@{$res{$tmp[$#tmp]}{$n}} = ($dist{$i}, "$n $paths{$i}");
			$res{$tmp[$#tmp]}{"TOTAL"}[0] += $dist{$i};
			$res{$tmp[$#tmp]}{"TOTAL"}[1]++;
		}
	}
}

#print network for checks
#~ print "SOURCE\tInteraction\tTarget\n";
#~ for my $i (keys %net){
	#~ for my $j (keys %{$net{$i}}){
		#~ print "$i\t1\t$j\n";
	#~ }
#~ }

#calculate dists
for my $node (@names){
	dijkstra($node);
}

# change to "or my $i (@names){" to get it for every node
my @t = ();
for my $i ("Apoa1","Apob","Apoe","Pax3"){
	my $avgdist = sprintf("%.3f", ($res{$i}{"TOTAL"}[0]/$res{$i}{"TOTAL"}[1]));
	print "$i\nnum TFs:\t$res{$i}{TOTAL}[1]\navg dist\t$avgdist\n\n";
	delete $res{$i}{"TOTAL"};
	push(@t, $i);
}
#dists TFs to each of the nodes
my %dists = ();
for my $i (@t){
	print "$i\nNode\tTF\tDist\tPath\n";
	for my $j (keys %{$res{$i}}){
		print "$i\t$j\t$res{$i}{$j}[0]\t$res{$i}{$j}[1]\n";
		$dists{$j}{$i} = $res{$i}{$j}[0];
	}
	print "\n";
}
print "TF\t" . join("\t", @t) . "\n"; 
for my $j (sort keys %dists){
	print "$j";
	for my $i (@t){
		print "\t$dists{$j}{$i}";
	}
	print "\n";
}

exit;
