# Supplementary material for: Transcriptional profiling of embryos lacking the lipoprotein receptor SR-B1 reveals a regulatory circuit governing a neurodevelopmental or metabolic decision during neural tube closure
Source: BMC Genomics. 2018 Oct 5;19:731. doi: 10.1186/s12864-018-5110-2 (PMC6173885; doi:10.1186/s12864-018-5110-2)
Supplement: Supplementary file 5 — Cytoscape sessions for each of the subnetworks. (ZIP 258 kb) [file 12864_2018_5110_MOESM5_ESM.zip]

Archive with 4 entries (4 files):
- apoa1.cys
- apob.cys
- apoe.cys
- pax3.cys
